# Supplementary material for: A manually curated annotation characterises genomic features of P. falciparum lncRNAs
Source: BMC Genomics. 2022 Nov 30;23:780. doi: 10.1186/s12864-022-09017-2 (PMC9710153; doi:10.1186/s12864-022-09017-2)
Supplement: Supplementary file 3 — Additional file 3: Supplemental File 1. File containing additional information about lncRNA annotations. [file 12864_2022_9017_MOESM3_ESM.csv]

lncRNA_ID	chromosome	start	end	strand	length	GC content (%)	subtype	evidence ranking	overlapping feature	antisense feature	contains a structural RNA	contains intron	contains multiple introns	putatively essential (no piggybac insertions)	overlap PlasmoDB listed lncRNAs	PlasmoDB listed name	intersect Broadbent et al. annotation	intersect Chappell et al. predicted ncRNAs	intersect Siegel et al. natural antisense transcripts	intersect Yang et al. predicted transcripts	intersect Liao et al. annotation	novel
Pf3D7lncRNA_0001	Pf3D7_01_v3	34769	35559	-	791	9.48	As-Intron	1		PF3D7_0100100	NO	NO	NO	NO	NO		YES	NO	NO	NO	NO	NO
Pf3D7lncRNA_0002	Pf3D7_01_v3	35650	37480	+	1831	25.29	Sense	1	PF3D7_0100100	LncRNA	NO	NO	NO	NO	NO		NO	NO	NO	NO	NO	YES
Pf3D7lncRNA_0003	Pf3D7_01_v3	36755	37873	-	1119	16.98	As-G	3		PF3D7_0100100	NO	NO	NO	NO	NO		NO	NO	YES	NO	NO	NO
Pf3D7lncRNA_0004	Pf3D7_01_v3	37714	38533	+	820	11.22	As-lncRNA	3		LncRNA	NO	NO	NO	NO	NO		NO	NO	NO	NO	NO	YES
Pf3D7lncRNA_0005	Pf3D7_01_v3	50264	52333	-	2070	23.14	As-G	4		PF3D7_0100400	NO	NO	NO	NO	NO		YES	YES	YES	NO	NO	NO
Pf3D7lncRNA_0006	Pf3D7_01_v3	52958	55243	+	2286	23.75	As-G	2		PF3D7_0100600	NO	NO	NO	NO	NO		NO	YES	NO	NO	NO	NO
Pf3D7lncRNA_0007	Pf3D7_01_v3	79385	80652	-	1268	17.35	As-G	2		PF3D7_0101500	NO	NO	NO	NO	NO		NO	YES	NO	NO	NO	NO
Pf3D7lncRNA_0008	Pf3D7_01_v3	80752	81178	+	427	13.58	Intergenic	7			NO	NO	NO	NO	NO		NO	NO	NO	NO	NO	YES
Pf3D7lncRNA_0009	Pf3D7_01_v3	96107	96323	-	217	11.98	Intergenic	9			NO	NO	NO	YES	NO		NO	NO	NO	NO	NO	YES
Pf3D7lncRNA_0010	Pf3D7_01_v3	97137	97571	-	435	8.74	Intergenic	2			NO	NO	NO	NO	NO		NO	NO	NO	NO	NO	YES
Pf3D7lncRNA_0011	Pf3D7_01_v3	102527	103846	-	1320	12.73	As-UTR	2		UTR (PF3D7_0102200)	NO	NO	NO	NO	NO		YES	NO	NO	NO	NO	NO
Pf3D7lncRNA_0012	Pf3D7_01_v3	110148	111382	+	1235	15.38	As-G	4		PF3D7_0102500	NO	NO	NO	NO	NO		NO	NO	YES	NO	NO	NO
Pf3D7lncRNA_0013	Pf3D7_01_v3	111723	112009	+	287	30.31	As-G	7		PF3D7_0102500	NO	NO	NO	YES	NO		NO	NO	YES	NO	NO	NO
Pf3D7lncRNA_0014	Pf3D7_01_v3	118481	118720	+	240	14.58	As-UTR	9		UTR (PF3D7_0102600)	NO	NO	NO	NO	NO		YES	YES	NO	NO	NO	NO
Pf3D7lncRNA_0015	Pf3D7_01_v3	122955	123291	+	337	13.35	Intergenic	8			NO	NO	NO	NO	NO		NO	NO	NO	NO	NO	YES
Pf3D7lncRNA_0016	Pf3D7_01_v3	139571	143564	+	3994	17.1	As-G	1		UTR (PF3D7_0103100, PF3D7_0103300), PF3D7_0103200	NO	NO	NO	NO	NO		YES	YES	YES	NO	NO	NO
Pf3D7lncRNA_0017	Pf3D7_01_v3	177023	177331	-	309	15.53	As-UTR	8		UTR (PF3D7_0104000, PF3D7_0104100)	NO	NO	NO	NO	NO		NO	NO	YES	NO	NO	NO
Pf3D7lncRNA_0018	Pf3D7_01_v3	181020	182140	-	1121	18.02	UTR-asc	3	PF3D7_0104200	PF3D7_0104100	NO	NO	NO	NO	NO		YES	YES	NO	NO	NO	NO
Pf3D7lncRNA_0019	Pf3D7_01_v3	185377	186081	-	705	11.06	UTR-asc	7	PF3D7_0104200	LncRNA	NO	NO	NO	NO	NO		YES	NO	NO	NO	NO	NO
Pf3D7lncRNA_0020	Pf3D7_01_v3	185921	186656	+	736	10.05	As-UTR	7		UTR (PF3D7_0104200), LncRNA	NO	NO	NO	NO	NO		NO	NO	NO	NO	NO	YES
Pf3D7lncRNA_0021	Pf3D7_01_v3	187199	188722	-	1524	12.53	As-UTR	1		UTR (PF3D7_0104300)	NO	NO	NO	NO	NO		YES	YES	NO	NO	YES	NO
Pf3D7lncRNA_0022	Pf3D7_01_v3	200368	201357	-	990	20.81	As-G	1		PF3D7_0104300	NO	NO	NO	NO	NO		NO	NO	NO	NO	NO	YES
Pf3D7lncRNA_0023	Pf3D7_01_v3	213865	214631	+	767	16.04	Intergenic	7			NO	NO	NO	NO	NO		NO	NO	NO	NO	NO	YES
Pf3D7lncRNA_0024	Pf3D7_01_v3	215113	220264	-	5152	17.9	As-G	1		PF3D7_0104800	NO	NO	NO	NO	YES	PF3D7_0104900	YES	YES	YES	NO	NO	NO
Pf3D7lncRNA_0025	Pf3D7_01_v3	226058	226581	+	524	14.89	As-UTR	8		UTR (PF3D7_0105400)	NO	NO	NO	NO	NO		NO	NO	YES	NO	NO	NO
Pf3D7lncRNA_0026	Pf3D7_01_v3	227820	229292	+	1473	19.96	As-G	4		PF3D7_0105500	NO	NO	NO	NO	NO		YES	YES	YES	YES	NO	NO
Pf3D7lncRNA_0027	Pf3D7_01_v3	235227	235501	+	275	16.73	Intergenic	8			NO	NO	NO	YES	NO		NO	NO	NO	YES	NO	NO
Pf3D7lncRNA_0028	Pf3D7_01_v3	248312	250015	+	1704	19.48	As-G	5		PF3D7_0105800	NO	YES	NO	NO	NO		NO	NO	NO	YES	NO	NO
Pf3D7lncRNA_0029	Pf3D7_01_v3	259573	261650	+	2078	19.68	As-G	7		PF3D7_0106100	NO	NO	NO	NO	NO		YES	NO	NO	NO	NO	NO
Pf3D7lncRNA_0030	Pf3D7_01_v3	264617	266219	+	1603	20.9	As-G	1		PF3D7_0106300	NO	UNCLEAR	UNCLEAR	NO	NO		NO	NO	NO	NO	NO	YES
Pf3D7lncRNA_0031	Pf3D7_01_v3	269747	271921	+	2175	11.17	As-UTR	1		UTR (PF3D7_0106300)	NO	NO	NO	NO	NO		YES	NO	NO	NO	YES	NO
Pf3D7lncRNA_0032	Pf3D7_01_v3	273207	273555	-	349	20.34	As-G	7		PF3D7_0106400	NO	NO	NO	NO	NO		NO	NO	NO	NO	NO	YES
Pf3D7lncRNA_0033	Pf3D7_01_v3	285497	286576	-	1080	12.96	As-UTR	1		UTR (PF3D7_0106700, PF3D7_0106800)	NO	NO	NO	NO	NO		NO	NO	NO	NO	NO	YES
Pf3D7lncRNA_0034	Pf3D7_01_v3	287008	289754	-	2747	16.13	As-G	2		PF3D7_0106800	NO	NO	NO	NO	NO		NO	YES	NO	YES	NO	NO
Pf3D7lncRNA_0035	Pf3D7_01_v3	293871	294343	-	473	17.97	As-G	8		PF3D7_0107000	NO	NO	NO	NO	NO		NO	NO	NO	NO	NO	YES
Pf3D7lncRNA_0036	Pf3D7_01_v3	302174	302388	-	215	13.02	Intergenic	7			NO	NO	NO	YES	NO		NO	NO	NO	NO	NO	YES
Pf3D7lncRNA_0037	Pf3D7_01_v3	310751	312527	+	1777	9.96	As-UTR	4		UTR (PF3D7_0107500)	NO	NO	NO	NO	NO		YES	YES	NO	YES	NO	NO
Pf3D7lncRNA_0038	Pf3D7_01_v3	313151	313647	+	497	13.28	Intergenic	9			NO	NO	NO	YES	NO		YES	NO	NO	NO	NO	NO
Pf3D7lncRNA_0039	Pf3D7_01_v3	332564	334127	-	1564	16.75	As-G	1		PF3D7_0108100	NO	NO	NO	NO	NO		NO	NO	NO	NO	NO	YES
Pf3D7lncRNA_0040	Pf3D7_01_v3	334492	336092	+	1601	10.74	UTR-asc	1	PF3D7_0108300	LncRNA	NO	NO	NO	NO	NO		YES	YES	NO	YES	NO	NO
Pf3D7lncRNA_0041	Pf3D7_01_v3	334633	335787	-	1155	11.26	As-lncRNA	7		LncRNA	NO	NO	NO	NO	NO		YES	NO	NO	NO	NO	NO
Pf3D7lncRNA_0042	Pf3D7_01_v3	360346	362684	-	2339	14.58	As-UTR	1		UTR (PF3D7_0109000)	NO	NO	NO	NO	YES	PF3D7_0108900	NO	YES	NO	YES	NO	NO
Pf3D7lncRNA_0043	Pf3D7_01_v3	366744	367253	-	510	24.71	As-G	9		PF3D7_0109100	NO	NO	NO	YES	NO		NO	NO	NO	NO	NO	YES
Pf3D7lncRNA_0044	Pf3D7_01_v3	370945	374130	+	3186	17.64	As-G	1		PF3D7_0109300	NO	NO	NO	NO	NO		YES	YES	YES	NO	NO	NO
Pf3D7lncRNA_0045	Pf3D7_01_v3	377175	377551	+	377	7.43	As-UTR	7		UTR (PF3D7_0109500, PF3D7_0109600)	NO	NO	NO	NO	NO		NO	NO	YES	NO	NO	NO
Pf3D7lncRNA_0046	Pf3D7_01_v3	381523	382511	-	989	26.59	As-G	8		PF3D7_0109800	NO	NO	NO	NO	NO		NO	NO	NO	NO	NO	YES
Pf3D7lncRNA_0047	Pf3D7_01_v3	383649	386156	-	2508	18.86	As-G	1		PF3D7_0109850	NO	UNCLEAR	UNCLEAR	YES	NO		YES	YES	NO	NO	NO	NO
Pf3D7lncRNA_0048	Pf3D7_01_v3	404966	405435	-	470	12.13	As-UTR	8		UTR (PF3D7_0110600)	NO	NO	NO	NO	NO		NO	NO	NO	NO	NO	YES
Pf3D7lncRNA_0049	Pf3D7_01_v3	415726	416995	+	1270	13.31	UTR-asc	4	PF3D7_0110800	UTR (PF3D7_0110700)	NO	NO	NO	NO	NO		NO	NO	NO	YES	NO	NO
Pf3D7lncRNA_0050	Pf3D7_01_v3	422922	423215	+	294	15.99	As-G	8		PF3D7_0111000	NO	NO	NO	YES	NO		YES	NO	YES	NO	NO	NO
Pf3D7lncRNA_0051	Pf3D7_01_v3	428064	430377	+	2314	14.09	As-G	4		UTR (PF3D7_0111000), PF3D7_0111200	NO	YES	YES	NO	NO		NO	NO	NO	NO	NO	YES
Pf3D7lncRNA_0052	Pf3D7_01_v3	431695	431935	+	241	24.9	As-G	9		PF3D7_0111300	NO	NO	NO	YES	NO		NO	NO	NO	NO	NO	YES
Pf3D7lncRNA_0053	Pf3D7_01_v3	461361	461957	+	597	17.59	Intergenic	9			NO	NO	NO	NO	NO		NO	NO	NO	NO	NO	YES
Pf3D7lncRNA_0054	Pf3D7_01_v3	462643	463093	-	451	12.86	Intergenic	1			NO	NO	NO	NO	NO		NO	NO	NO	NO	NO	YES
Pf3D7lncRNA_0055	Pf3D7_01_v3	469762	472065	-	2304	16.54	As-G	4		PF3D7_0112200	NO	NO	NO	NO	NO		YES	NO	NO	NO	NO	NO
Pf3D7lncRNA_0056	Pf3D7_01_v3	491790	492939	+	1150	14.17	Intergenic	7			NO	NO	NO	NO	NO		YES	NO	NO	NO	NO	NO
Pf3D7lncRNA_0057	Pf3D7_01_v3	518213	519604	-	1392	12	Intergenic	1			NO	NO	NO	NO	NO		YES	YES	NO	NO	NO	NO
Pf3D7lncRNA_0058	Pf3D7_01_v3	535147	536471	-	1325	21.66	As-G	7		PF3D7_0113800	NO	NO	NO	NO	NO		NO	NO	NO	YES	NO	NO
Pf3D7lncRNA_0059	Pf3D7_01_v3	538808	539787	+	980	11.84	Intergenic	7			NO	YES	NO	NO	NO		YES	NO	NO	NO	NO	NO
Pf3D7lncRNA_0060	Pf3D7_01_v3	540698	541407	+	710	16.2	Intergenic	9			NO	NO	NO	NO	NO		YES	NO	NO	YES	NO	NO
Pf3D7lncRNA_0061	Pf3D7_01_v3	557748	558875	+	1128	14.54	As-G	6		PF3D7_0114500	NO	YES	NO	NO	NO		NO	NO	NO	NO	NO	YES
Pf3D7lncRNA_0062	Pf3D7_01_v3	563269	564823	+	1555	26.62	As-G	9		PF3D7_0114700	NO	NO	NO	NO	NO		NO	NO	NO	NO	NO	YES
Pf3D7lncRNA_0063	Pf3D7_01_v3	584584	585608	+	1025	17.56	Intergenic	1			NO	NO	NO	NO	YES	PF3D7_0115050	NO	NO	NO	NO	NO	NO
Pf3D7lncRNA_0064	Pf3D7_01_v3	585740	586863	+	1124	14.06	Intergenic	1			NO	NO	NO	YES	NO		NO	NO	NO	NO	NO	YES
Pf3D7lncRNA_0065	Pf3D7_01_v3	603933	605963	-	2031	25.46	As-G	4		PF3D7_0115600	NO	NO	NO	NO	NO		YES	YES	YES	NO	NO	NO
Pf3D7lncRNA_0066	Pf3D7_01_v3	606055	606356	-	302	12.25	Intergenic	4			NO	NO	NO	NO	NO		NO	YES	NO	NO	NO	NO
Pf3D7lncRNA_0067	Pf3D7_01_v3	606448	606799	-	352	10.51	As-lncRNA	9		LncRNA	NO	NO	NO	NO	NO		NO	NO	NO	NO	NO	YES
Pf3D7lncRNA_0068	Pf3D7_01_v3	606656	607615	+	960	14.37	As-G	3		PF3D7_0115700	NO	NO	NO	NO	NO		NO	NO	NO	NO	NO	YES
Pf3D7lncRNA_0069	Pf3D7_01_v3	608990	609518	+	529	9.64	As-Intron	4		PF3D7_0115700	NO	NO	NO	YES	NO		YES	NO	NO	NO	NO	NO
Pf3D7lncRNA_0070	Pf3D7_02_v3	29005	29656	-	652	8.13	As-Intron	4		PF3D7_0200100	NO	NO	NO	NO	NO		NO	NO	NO	NO	NO	YES
Pf3D7lncRNA_0071	Pf3D7_02_v3	29673	31543	+	1871	25.01	Sense	1	PF3D7_0200100	LncRNA	NO	NO	NO	NO	NO		NO	NO	NO	NO	NO	YES
Pf3D7lncRNA_0072	Pf3D7_02_v3	31199	31916	-	718	9.89	As-UTR	5		UTR (PF3D7_0200100)	NO	NO	NO	NO	NO		NO	NO	NO	NO	NO	YES
Pf3D7lncRNA_0073	Pf3D7_02_v3	58174	58798	+	625	14.88	As-G	6		PF3D7_0201000	NO	NO	NO	NO	NO		NO	NO	NO	NO	NO	YES
Pf3D7lncRNA_0074	Pf3D7_02_v3	90011	90471	+	461	13.23	As-UTR	7		UTR (PF3D7_0201900)	NO	NO	NO	NO	NO		NO	NO	NO	NO	NO	YES
Pf3D7lncRNA_0075	Pf3D7_02_v3	108875	111051	+	2177	17.32	As-G	4		PF3D7_0202100	NO	NO	NO	NO	NO		YES	YES	YES	NO	NO	NO
Pf3D7lncRNA_0076	Pf3D7_02_v3	115746	116789	-	1044	13.6	As-lncRNA	7		LncRNA	NO	NO	NO	NO	NO		YES	NO	NO	NO	NO	NO
Pf3D7lncRNA_0077	Pf3D7_02_v3	118640	119297	-	658	12.31	As-UTR	1		UTR (PF3D7_0202300)	NO	NO	NO	NO	NO		YES	YES	NO	NO	NO	NO
Pf3D7lncRNA_0078	Pf3D7_02_v3	138885	141405	-	2521	17.96	UTR-asc	4	PF3D7_0202800, PF3D7_0203000	PF3D7_0202900	NO	NO	NO	NO	NO		YES	YES	YES	NO	NO	NO
Pf3D7lncRNA_0079	Pf3D7_02_v3	149109	149896	+	788	17.77	As-G	7		PF3D7_0203100	NO	YES	NO	YES	NO		NO	NO	NO	NO	NO	YES
Pf3D7lncRNA_0080	Pf3D7_02_v3	164673	165546	-	874	16.25	Intergenic	5			NO	NO	NO	YES	NO		NO	NO	NO	NO	NO	YES
Pf3D7lncRNA_0081	Pf3D7_02_v3	170886	171211	+	326	10.12	As-UTR	7		UTR (PF3D7_0203800)	NO	NO	NO	YES	NO		NO	NO	NO	NO	NO	YES
Pf3D7lncRNA_0082	Pf3D7_02_v3	190359	191005	+	647	12.83	Intergenic	1			NO	NO	NO	NO	NO		YES	NO	NO	NO	NO	NO
Pf3D7lncRNA_0083	Pf3D7_02_v3	193294	194092	-	799	20.4	UTR-asc	8	PF3D7_0204300	PF3D7_0204200	NO	NO	NO	NO	NO		NO	NO	NO	NO	NO	YES
Pf3D7lncRNA_0084	Pf3D7_02_v3	200063	200318	+	256	14.84	As-UTR	7		UTR (PF3D7_0204600)	NO	NO	NO	NO	NO		NO	NO	NO	YES	NO	NO
Pf3D7lncRNA_0085	Pf3D7_02_v3	204289	205672	+	1384	11.92	As-UTR	4		UTR (PF3D7_0204600, PF3D7_0204700)	NO	NO	NO	NO	NO		NO	YES	NO	NO	NO	NO
Pf3D7lncRNA_0086	Pf3D7_02_v3	208135	209235	+	1101	13.17	As-UTR	1		UTR (PF3D7_0204800)	NO	NO	NO	NO	NO		YES	NO	NO	YES	NO	NO
Pf3D7lncRNA_0087	Pf3D7_02_v3	250991	251784	-	794	16.5	As-UTR	4		UTR (PF3D7_0206200)	NO	NO	NO	NO	NO		NO	NO	NO	NO	NO	YES
Pf3D7lncRNA_0088	Pf3D7_02_v3	269063	269578	+	516	10.66	As-UTR	4		UTR (PF3D7_0206600)	NO	NO	NO	NO	NO		NO	NO	NO	NO	NO	YES
Pf3D7lncRNA_0089	Pf3D7_02_v3	270304	270685	+	382	15.97	As-G	8		PF3D7_0206600	NO	NO	NO	NO	NO		YES	NO	YES	NO	NO	NO
Pf3D7lncRNA_0090	Pf3D7_02_v3	275232	276319	+	1088	20.86	As-G	1		PF3D7_0206900	NO	NO	NO	NO	NO		YES	NO	YES	YES	NO	NO
Pf3D7lncRNA_0091	Pf3D7_02_v3	279055	279574	+	520	14.04	As-UTR	8		UTR (PF3D7_0207000)	NO	NO	NO	NO	NO		YES	NO	NO	YES	NO	NO
Pf3D7lncRNA_0092	Pf3D7_02_v3	288824	290195	+	1372	14.87	As-G	1		UTR (PF3D7_0207200), PF3D7_0207300	NO	NO	NO	NO	NO		NO	NO	NO	YES	NO	NO
Pf3D7lncRNA_0093	Pf3D7_02_v3	290434	290838	+	405	24.2	As-G	9		PF3D7_0207300	NO	NO	NO	YES	NO		NO	NO	NO	NO	NO	YES
Pf3D7lncRNA_0094	Pf3D7_02_v3	298816	299020	+	205	20	As-G	9		PF3D7_0207500	NO	NO	NO	NO	NO		NO	NO	NO	NO	NO	YES
Pf3D7lncRNA_0095	Pf3D7_02_v3	303086	304503	+	1418	22.57	As-G	4		PF3D7_0207600	NO	NO	NO	NO	NO		NO	NO	NO	NO	NO	YES
Pf3D7lncRNA_0096	Pf3D7_02_v3	308103	308792	+	690	14.64	As-UTR	1		UTR (PF3D7_0207700)	NO	NO	NO	NO	NO		NO	NO	NO	YES	NO	NO
Pf3D7lncRNA_0097	Pf3D7_02_v3	312720	313049	+	330	16.67	As-UTR	7		UTR (PF3D7_0207800)	NO	NO	NO	YES	NO		NO	NO	NO	NO	NO	YES
Pf3D7lncRNA_0098	Pf3D7_02_v3	317194	317506	+	313	9.27	As-UTR	1		UTR (PF3D7_0207900)	NO	NO	NO	NO	NO		YES	NO	YES	NO	NO	NO
Pf3D7lncRNA_0099	Pf3D7_02_v3	352610	354106	-	1497	15.83	As-G	4		PF3D7_0208500	NO	NO	NO	NO	NO		NO	NO	NO	NO	NO	YES
Pf3D7lncRNA_0100	Pf3D7_02_v3	399550	401554	+	2005	23.34	As-G	1		PF3D7_0209700	NO	YES	NO	NO	NO		NO	NO	YES	NO	NO	NO
Pf3D7lncRNA_0101	Pf3D7_02_v3	402746	403843	+	1098	16.03	As-UTR	7		UTR (PF3D7_0209800)	NO	YES	NO	NO	NO		YES	NO	NO	YES	NO	NO
Pf3D7lncRNA_0102	Pf3D7_02_v3	407337	408594	+	1258	15.42	UTR-asc	7	PF3D7_0210000		NO	NO	NO	NO	YES	PF3D7_0209900	NO	NO	NO	NO	NO	NO
Pf3D7lncRNA_0103	Pf3D7_02_v3	410585	411335	-	751	15.85	As-UTR	1		UTR (PF3D7_0210000)	NO	NO	NO	NO	NO		NO	NO	NO	NO	NO	YES
Pf3D7lncRNA_0104	Pf3D7_02_v3	422010	425060	+	3051	20.26	As-G	1		PF3D7_0210300	NO	NO	NO	NO	NO		NO	NO	YES	NO	NO	NO
Pf3D7lncRNA_0105	Pf3D7_02_v3	443650	445267	+	1618	15.76	Intergenic	1			NO	NO	NO	NO	YES	PF3D7_0211000	NO	NO	NO	YES	NO	NO
Pf3D7lncRNA_0106	Pf3D7_02_v3	459004	460701	+	1698	18.67	As-G	1		PF3D7_0211400	NO	UNCLEAR	UNCLEAR	NO	NO		YES	NO	NO	NO	NO	NO
Pf3D7lncRNA_0107	Pf3D7_02_v3	466354	467168	-	815	16.56	As-G	7		PF3D7_0211500	NO	NO	NO	YES	NO		NO	NO	NO	NO	NO	YES
Pf3D7lncRNA_0108	Pf3D7_02_v3	467246	469390	-	2145	17.44	As-G	1		UTR (PF3D7_0211500, PF3D7_0211700), PF3D7_0211600	NO	NO	NO	NO	NO		YES	YES	YES	NO	NO	NO
Pf3D7lncRNA_0109	Pf3D7_02_v3	472329	474455	-	2127	18.43	As-G	1		PF3D7_0211700	NO	YES	NO	NO	NO		YES	NO	YES	NO	NO	NO
Pf3D7lncRNA_0110	Pf3D7_02_v3	479759	481624	-	1866	18.92	UTR-asc	1	PF3D7_0211900	PF3D7_0212000	NO	NO	NO	NO	NO		NO	NO	YES	NO	NO	NO
Pf3D7lncRNA_0111	Pf3D7_02_v3	496115	496628	+	514	19.46	As-G	9		PF3D7_0212400	NO	NO	NO	YES	NO		NO	NO	NO	YES	NO	NO
Pf3D7lncRNA_0112	Pf3D7_02_v3	520774	522191	-	1418	17	As-G	1		PF3D7_0212500	NO	NO	NO	NO	NO		NO	NO	NO	YES	NO	NO
Pf3D7lncRNA_0113	Pf3D7_02_v3	523091	523539	-	449	19.82	As-Intron	8		PF3D7_0212600	NO	NO	NO	NO	NO		NO	NO	NO	NO	NO	YES
Pf3D7lncRNA_0114	Pf3D7_02_v3	526819	532281	-	5463	20.03	As-G	1		PF3D7_0212800	NO	NO	NO	NO	NO		YES	YES	YES	NO	NO	NO
Pf3D7lncRNA_0115	Pf3D7_02_v3	535888	536438	-	551	17.06	As-G	5		PF3D7_0213000	NO	NO	NO	NO	NO		NO	NO	NO	NO	NO	YES
Pf3D7lncRNA_0116	Pf3D7_02_v3	574467	575691	+	1225	21.71	As-G	4		PF3D7_0214200	NO	NO	NO	NO	NO		YES	NO	YES	NO	NO	NO
Pf3D7lncRNA_0117	Pf3D7_02_v3	591335	591856	-	522	22.41	As-G	7		PF3D7_0214500	NO	NO	NO	NO	NO		YES	YES	NO	NO	NO	NO
Pf3D7lncRNA_0118	Pf3D7_02_v3	603140	603577	-	438	10.73	As-UTR	7		UTR (PF3D7_0214800)	NO	NO	NO	NO	NO		NO	NO	NO	NO	NO	YES
Pf3D7lncRNA_0119	Pf3D7_02_v3	609459	609864	-	406	13.05	As-UTR	7		UTR (PF3D7_0214800)	NO	NO	NO	NO	NO		YES	NO	NO	NO	NO	NO
Pf3D7lncRNA_0120	Pf3D7_02_v3	620789	621457	+	669	10.46	As-UTR	7		UTR (PF3D7_0215000)	NO	NO	NO	NO	NO		NO	NO	NO	YES	NO	NO
Pf3D7lncRNA_0121	Pf3D7_02_v3	622003	622627	+	625	13.76	As-G	7		PF3D7_0215100	NO	NO	NO	NO	NO		NO	NO	NO	YES	NO	NO
Pf3D7lncRNA_0122	Pf3D7_02_v3	623699	624068	+	370	22.7	As-G	9		PF3D7_0215100	NO	NO	NO	NO	NO		NO	NO	NO	NO	NO	YES
Pf3D7lncRNA_0123	Pf3D7_02_v3	628250	629162	+	913	19.17	As-G	1		PF3D7_0215300	NO	YES	NO	NO	NO		NO	NO	NO	NO	NO	YES
Pf3D7lncRNA_0124	Pf3D7_02_v3	654194	654490	+	297	14.14	As-UTR	1		UTR (PF3D7_0215900)	NO	NO	NO	YES	NO		NO	NO	NO	NO	NO	YES
Pf3D7lncRNA_0125	Pf3D7_02_v3	674168	674903	-	736	21.47	As-G	7		PF3D7_0216300	NO	NO	NO	NO	NO		NO	NO	NO	NO	NO	YES
Pf3D7lncRNA_0126	Pf3D7_02_v3	683687	685359	-	1673	14.35	As-G	1		PF3D7_0216500	NO	NO	NO	NO	NO		NO	NO	NO	NO	NO	YES
Pf3D7lncRNA_0127	Pf3D7_02_v3	689208	690349	-	1142	14.62	As-G	8		PF3D7_0216600	NO	NO	NO	NO	NO		YES	YES	YES	NO	NO	NO
Pf3D7lncRNA_0128	Pf3D7_02_v3	717918	718817	-	900	18.89	As-G	4		PF3D7_0217400	NO	NO	NO	NO	NO		YES	NO	NO	NO	NO	NO
Pf3D7lncRNA_0129	Pf3D7_02_v3	723985	724396	+	412	25	As-G	9		PF3D7_0217600	NO	NO	NO	NO	NO		NO	NO	NO	NO	NO	YES
Pf3D7lncRNA_0130	Pf3D7_02_v3	730702	731431	+	730	16.16	As-G	4		PF3D7_0217700	NO	NO	NO	NO	NO		NO	NO	YES	NO	NO	NO
Pf3D7lncRNA_0131	Pf3D7_02_v3	746720	749891	+	3172	15.45	As-G	1		PF3D7_0218300	NO	YES	YES	NO	NO		YES	NO	YES	NO	NO	NO
Pf3D7lncRNA_0132	Pf3D7_02_v3	753579	753828	-	250	12.4	As-UTR	9		UTR (PF3D7_0218500)	NO	NO	NO	NO	NO		NO	NO	NO	NO	NO	YES
Pf3D7lncRNA_0133	Pf3D7_02_v3	765633	766171	+	539	12.62	As-UTR	1		UTR (PF3D7_0218800)	NO	NO	NO	NO	NO		NO	NO	NO	NO	NO	YES
Pf3D7lncRNA_0134	Pf3D7_02_v3	765768	767414	-	1647	17.97	As-lncRNA	2		LncRNA	NO	NO	NO	NO	YES	PF3D7_0218800	NO	NO	NO	NO	NO	NO
Pf3D7lncRNA_0135	Pf3D7_02_v3	767575	768421	-	847	13.7	Intergenic	1			YES	NO	NO	NO	YES	PF3D7_0218900, PF3D7_0219000	NO	NO	NO	NO	NO	NO
Pf3D7lncRNA_0136	Pf3D7_02_v3	778597	780331	+	1735	20.23	As-G	4		PF3D7_0219600	NO	NO	NO	NO	NO		NO	NO	NO	YES	NO	NO
Pf3D7lncRNA_0137	Pf3D7_02_v3	782925	784281	+	1357	16.73	As-G	7		PF3D7_0219700	NO	NO	NO	NO	NO		NO	NO	NO	YES	NO	NO
Pf3D7lncRNA_0138	Pf3D7_02_v3	790255	791490	+	1236	11.17	UTR-asc	1	PF3D7_0219900		NO	NO	NO	NO	NO		YES	YES	NO	YES	NO	NO
Pf3D7lncRNA_0139	Pf3D7_02_v3	792465	793668	-	1204	14.04	As-UTR	1		UTR (PF3D7_0219900)	NO	NO	NO	NO	NO		NO	NO	NO	NO	NO	YES
Pf3D7lncRNA_0140	Pf3D7_02_v3	794439	795128	-	690	12.32	As-UTR	7		UTR (PF3D7_0220000)	NO	NO	NO	NO	NO		NO	NO	NO	NO	NO	YES
Pf3D7lncRNA_0141	Pf3D7_02_v3	801974	802709	-	736	13.18	As-UTR	7		UTR (PF3D7_0220000)	NO	NO	NO	NO	NO		YES	NO	NO	NO	NO	NO
Pf3D7lncRNA_0142	Pf3D7_02_v3	811924	813492	+	1569	11.66	As-UTR	1		UTR (PF3D7_0220200, PF3D7_0220300)	NO	NO	NO	NO	NO		YES	NO	YES	NO	NO	NO
Pf3D7lncRNA_0143	Pf3D7_02_v3	816456	819005	+	2550	13.45	Intergenic	1			NO	NO	NO	NO	NO		YES	NO	NO	NO	NO	NO
Pf3D7lncRNA_0144	Pf3D7_02_v3	825586	826841	+	1256	12.18	Intergenic	1			NO	NO	NO	YES	NO		YES	NO	NO	NO	NO	NO
Pf3D7lncRNA_0145	Pf3D7_02_v3	829044	830056	-	1013	12.93	Intergenic	7			NO	NO	NO	NO	NO		NO	NO	NO	NO	NO	YES
Pf3D7lncRNA_0146	Pf3D7_02_v3	830971	832360	-	1390	17.77	As-G	4		PF3D7_0220600	NO	NO	NO	NO	NO		YES	YES	NO	NO	NO	NO
Pf3D7lncRNA_0147	Pf3D7_02_v3	837185	837575	-	391	15.86	Intergenic	7			NO	NO	NO	NO	NO		YES	NO	NO	NO	NO	NO
Pf3D7lncRNA_0148	Pf3D7_02_v3	853026	853985	-	960	12.92	As-UTR	4		LncRNA, UTR (PF3D7_0221200)	NO	NO	NO	NO	NO		NO	NO	NO	NO	NO	YES
Pf3D7lncRNA_0149	Pf3D7_02_v3	877246	878021	-	776	20.75	As-G	9		PF3D7_0222000	NO	NO	NO	NO	NO		NO	NO	YES	NO	NO	NO
Pf3D7lncRNA_0150	Pf3D7_02_v3	913127	913479	-	353	12.46	As-G	6		PF3D7_0223400	NO	NO	NO	NO	NO		NO	NO	NO	NO	NO	YES
Pf3D7lncRNA_0151	Pf3D7_02_v3	914425	915649	-	1225	13.55	As-G	1		PF3D7_0223400, LncRNA	NO	NO	NO	NO	NO		YES	YES	NO	NO	NO	NO
Pf3D7lncRNA_0152	Pf3D7_02_v3	915843	917831	-	1989	22.47	Sense	1	PF3D7_0223500		NO	NO	NO	NO	NO		NO	NO	NO	NO	NO	YES
Pf3D7lncRNA_0153	Pf3D7_02_v3	917982	918266	+	285	7.72	As-Intron	4		PF3D7_0223500	NO	NO	NO	YES	NO		YES	NO	NO	NO	NO	NO
Pf3D7lncRNA_0154	Pf3D7_03_v3	41405	42105	-	701	39.23	As-G	8		PF3D7_0300100	NO	NO	NO	YES	NO		YES	NO	NO	NO	NO	NO
Pf3D7lncRNA_0155	Pf3D7_03_v3	42306	42925	-	620	7.9	As-Intron	1		PF3D7_0300100	NO	NO	NO	NO	NO		YES	NO	NO	NO	NO	NO
Pf3D7lncRNA_0156	Pf3D7_03_v3	42810	44986	+	2177	23.11	Sense	1	PF3D7_0300100	LncRNA	NO	NO	NO	NO	NO		NO	NO	NO	NO	NO	YES
Pf3D7lncRNA_0157	Pf3D7_03_v3	44110	45271	-	1162	16.44	As-G	3		PF3D7_0300100	NO	NO	NO	NO	NO		NO	YES	NO	NO	NO	NO
Pf3D7lncRNA_0158	Pf3D7_03_v3	46231	47691	+	1461	26.69	As-G	6		PF3D7_0300200	NO	NO	NO	NO	NO		YES	YES	NO	NO	NO	NO
Pf3D7lncRNA_0159	Pf3D7_03_v3	87174	87928	+	755	11.52	As-UTR	7		UTR (PF3D7_0301500)	NO	NO	NO	NO	NO		NO	NO	NO	NO	NO	YES
Pf3D7lncRNA_0160	Pf3D7_03_v3	94663	95499	+	837	13.14	As-UTR	1		UTR (PF3D7_0301700)	NO	NO	NO	NO	NO		NO	YES	NO	YES	NO	NO
Pf3D7lncRNA_0161	Pf3D7_03_v3	98836	100746	+	1911	12.66	As-UTR	4		UTR (PF3D7_0301700)	NO	NO	NO	NO	NO		YES	NO	NO	NO	YES	NO
Pf3D7lncRNA_0162	Pf3D7_03_v3	100492	101257	-	766	12.79	Intergenic	7			NO	NO	NO	NO	NO		YES	NO	NO	NO	NO	NO
Pf3D7lncRNA_0163	Pf3D7_03_v3	101804	102974	-	1171	14.26	As-lncRNA	4		LncRNA	NO	YES	NO	NO	NO		YES	NO	NO	NO	NO	NO
Pf3D7lncRNA_0164	Pf3D7_03_v3	102479	102888	+	410	10.49	As-lncRNA	7		LncRNA	NO	NO	NO	NO	NO		NO	NO	NO	NO	NO	YES
Pf3D7lncRNA_0165	Pf3D7_03_v3	107884	109513	+	1630	24.42	As-G	4		PF3D7_0302000	NO	NO	NO	NO	NO		NO	NO	NO	NO	NO	YES
Pf3D7lncRNA_0166	Pf3D7_03_v3	110488	112204	-	1717	14.09	As-lncRNA	4		LncRNA	NO	NO	NO	NO	NO		YES	NO	NO	NO	NO	NO
Pf3D7lncRNA_0167	Pf3D7_03_v3	110537	111874	+	1338	14.72	As-lncRNA	7		LncRNA	NO	NO	NO	YES	NO		YES	NO	NO	NO	NO	NO
Pf3D7lncRNA_0168	Pf3D7_03_v3	117796	118544	-	749	18.16	As-G	8		PF3D7_0302100	NO	NO	NO	YES	NO		NO	NO	NO	NO	NO	YES
Pf3D7lncRNA_0169	Pf3D7_03_v3	121646	124719	-	3074	25.8	As-G	2		PF3D7_0302200	NO	YES	NO	NO	NO		NO	YES	YES	NO	NO	NO
Pf3D7lncRNA_0170	Pf3D7_03_v3	132282	133257	-	976	17.32	Intergenic	4			NO	NO	NO	NO	YES	PF3D7_0302400	NO	NO	NO	NO	NO	NO
Pf3D7lncRNA_0171	Pf3D7_03_v3	137578	141238	-	3661	23.93	As-G	1		PF3D7_0302500	NO	YES	NO	NO	NO		YES	NO	YES	NO	NO	NO
Pf3D7lncRNA_0172	Pf3D7_03_v3	157894	161998	+	4105	20.07	As-G	1		PF3D7_0303000	NO	NO	NO	NO	NO		YES	YES	YES	NO	NO	NO
Pf3D7lncRNA_0173	Pf3D7_03_v3	162806	163545	+	740	20.95	As-G	7		PF3D7_0303100	NO	NO	NO	NO	NO		NO	NO	NO	NO	NO	YES
Pf3D7lncRNA_0174	Pf3D7_03_v3	177549	178168	-	620	12.9	As-UTR	2		UTR (PF3D7_0303400)	NO	NO	NO	NO	NO		NO	NO	NO	NO	NO	YES
Pf3D7lncRNA_0175	Pf3D7_03_v3	179022	181304	-	2283	18.97	As-G	4		PF3D7_0303400	NO	YES	YES	NO	NO		YES	YES	YES	NO	NO	NO
Pf3D7lncRNA_0176	Pf3D7_03_v3	210344	211080	+	737	12.35	As-lncRNA	7		LncRNA	NO	NO	NO	NO	NO		YES	NO	NO	NO	NO	NO
Pf3D7lncRNA_0177	Pf3D7_03_v3	210798	212062	-	1265	15.42	As-lncRNA	1		LncRNA	NO	YES	NO	NO	NO		YES	NO	NO	NO	NO	NO
Pf3D7lncRNA_0178	Pf3D7_03_v3	220664	222750	+	2087	26.11	As-G	1		PF3D7_0304600	NO	NO	NO	NO	NO		YES	NO	YES	NO	NO	NO
Pf3D7lncRNA_0179	Pf3D7_03_v3	233667	235952	+	2286	20.17	As-G	1		PF3D7_0305000	NO	NO	NO	NO	NO		YES	NO	YES	NO	NO	NO
Pf3D7lncRNA_0180	Pf3D7_03_v3	248052	249551	+	1500	17.33	As-UTR	1		UTR (PF3D7_0305100)	NO	NO	NO	NO	NO		NO	NO	NO	NO	NO	YES
Pf3D7lncRNA_0181	Pf3D7_03_v3	274641	277487	+	2847	19.32	As-G	4		PF3D7_0305600	NO	NO	NO	NO	NO		YES	NO	NO	NO	NO	NO
Pf3D7lncRNA_0182	Pf3D7_03_v3	278145	278691	+	547	15.9	Intergenic	4			NO	NO	NO	YES	NO		NO	NO	NO	NO	NO	YES
Pf3D7lncRNA_0183	Pf3D7_03_v3	280743	281470	+	728	16.07	Intergenic	7			NO	NO	NO	NO	NO		NO	NO	NO	NO	NO	YES
Pf3D7lncRNA_0184	Pf3D7_03_v3	287719	288024	+	306	12.42	As-UTR	8		UTR (PF3D7_0306100)	NO	NO	NO	NO	NO		NO	NO	NO	NO	NO	YES
Pf3D7lncRNA_0185	Pf3D7_03_v3	303274	304181	-	908	13.11	As-UTR	5		UTR (PF3D7_0306700)	NO	NO	NO	NO	NO		NO	NO	NO	NO	NO	YES
Pf3D7lncRNA_0186	Pf3D7_03_v3	304351	305114	-	764	18.06	As-G	9		PF3D7_0306700	NO	NO	NO	NO	NO		NO	NO	NO	NO	NO	YES
Pf3D7lncRNA_0187	Pf3D7_03_v3	308681	310080	-	1400	12.07	As-UTR	1		UTR (PF3D7_0306900)	NO	NO	NO	NO	NO		YES	YES	NO	NO	NO	NO
Pf3D7lncRNA_0188	Pf3D7_03_v3	314331	314825	+	495	13.54	As-UTR	7		UTR (PF3D7_0307200)	NO	NO	NO	NO	NO		NO	NO	NO	YES	NO	NO
Pf3D7lncRNA_0189	Pf3D7_03_v3	322602	323525	+	924	17.42	As-G	4		PF3D7_0307500	NO	NO	NO	NO	NO		NO	NO	YES	NO	NO	NO
Pf3D7lncRNA_0190	Pf3D7_03_v3	336328	336920	-	593	16.02	As-UTR	1		UTR (PF3D7_0307800)	NO	NO	NO	NO	NO		NO	NO	NO	NO	NO	YES
Pf3D7lncRNA_0191	Pf3D7_03_v3	354000	355410	-	1411	21.55	As-G	1		PF3D7_0308000	NO	NO	NO	NO	NO		YES	NO	YES	NO	NO	NO
Pf3D7lncRNA_0192	Pf3D7_03_v3	365110	365333	+	224	9.82	As-UTR	7		UTR (PF3D7_0308300)	NO	NO	NO	NO	NO		NO	NO	NO	NO	NO	YES
Pf3D7lncRNA_0193	Pf3D7_03_v3	368881	369699	-	819	14.16	As-UTR	7		UTR (PF3D7_0308400, PF3D7_0308500)	NO	NO	NO	NO	NO		NO	NO	NO	NO	NO	YES
Pf3D7lncRNA_0194	Pf3D7_03_v3	370222	371045	-	824	21.84	As-G	7		PF3D7_0308500	NO	NO	NO	NO	NO		NO	NO	NO	NO	NO	YES
Pf3D7lncRNA_0195	Pf3D7_03_v3	371530	372019	-	490	12.45	As-UTR	9		UTR (PF3D7_0308600)	NO	NO	NO	NO	NO		NO	NO	NO	NO	NO	YES
Pf3D7lncRNA_0196	Pf3D7_03_v3	373473	374629	-	1157	22.73	As-G	7		PF3D7_0308600	NO	NO	NO	NO	NO		YES	NO	YES	NO	NO	NO
Pf3D7lncRNA_0197	Pf3D7_03_v3	400760	401376	-	617	18.15	As-UTR	7		UTR (PF3D7_0309300)	NO	NO	NO	NO	NO		NO	NO	NO	NO	NO	YES
Pf3D7lncRNA_0198	Pf3D7_03_v3	401456	402908	-	1453	9.57	As-UTR	1		UTR (PF3D7_0309500)	YES	NO	NO	NO	YES	PF3D7_0309400	NO	NO	YES	NO	NO	NO
Pf3D7lncRNA_0199	Pf3D7_03_v3	405310	406781	-	1472	14.06	As-UTR	1		UTR (PF3D7_0309500)	NO	NO	NO	NO	NO		NO	NO	YES	NO	NO	NO
Pf3D7lncRNA_0200	Pf3D7_03_v3	441012	442011	-	1000	12.8	As-UTR	1		UTR (PF3D7_0310200)	NO	NO	NO	NO	NO		NO	NO	NO	NO	NO	YES
Pf3D7lncRNA_0201	Pf3D7_03_v3	459807	460609	+	803	13.57	Intergenic	4			NO	YES	NO	NO	NO		NO	NO	NO	NO	NO	YES
Pf3D7lncRNA_0202	Pf3D7_03_v3	463470	465356	-	1887	18.71	As-G	7		PF3D7_0310700, PF3D7_0310800	NO	NO	NO	NO	NO		NO	NO	NO	NO	NO	YES
Pf3D7lncRNA_0203	Pf3D7_03_v3	469049	470046	-	998	19.94	As-G	8		PF3D7_0311000	NO	NO	NO	NO	NO		NO	NO	NO	NO	NO	YES
Pf3D7lncRNA_0204	Pf3D7_03_v3	486271	487065	+	795	15.47	Intergenic	7			NO	NO	NO	NO	NO		NO	NO	NO	NO	NO	YES
Pf3D7lncRNA_0205	Pf3D7_03_v3	501044	502675	-	1632	17.83	As-G	2		PF3D7_0311600	NO	UNCLEAR	UNCLEAR	NO	NO		NO	YES	NO	NO	NO	NO
Pf3D7lncRNA_0206	Pf3D7_03_v3	504208	506165	-	1958	19.41	As-G	1		PF3D7_0311700	NO	NO	NO	YES	NO		YES	YES	YES	NO	NO	NO
Pf3D7lncRNA_0207	Pf3D7_03_v3	527315	528223	+	909	13.31	UTR-asc	1	PF3D7_0312500	UTR (PF3D7_0312400)	NO	NO	NO	NO	NO		NO	NO	NO	NO	NO	YES
Pf3D7lncRNA_0208	Pf3D7_03_v3	531199	531722	-	524	19.66	As-G	7		PF3D7_0312600	NO	NO	NO	NO	NO		NO	NO	NO	NO	NO	YES
Pf3D7lncRNA_0209	Pf3D7_03_v3	532579	533251	-	673	13.82	As-lncRNA	4		LncRNA	NO	NO	NO	NO	NO		NO	NO	NO	NO	NO	YES
Pf3D7lncRNA_0210	Pf3D7_03_v3	565812	568464	-	2653	18.66	UTR-asc	1	PF3D7_0313900	PF3D7_0314000	NO	NO	NO	NO	NO		NO	NO	NO	NO	NO	YES
Pf3D7lncRNA_0211	Pf3D7_03_v3	571163	572155	+	993	11.98	As-UTR	4		UTR (PF3D7_0314100)	NO	NO	NO	NO	NO		NO	NO	NO	NO	NO	YES
Pf3D7lncRNA_0212	Pf3D7_03_v3	579212	580921	+	1710	21.23	As-G	7		PF3D7_0314400	NO	NO	NO	NO	NO		YES	NO	YES	NO	NO	NO
Pf3D7lncRNA_0213	Pf3D7_03_v3	582333	583251	-	919	12.73	As-UTR	1		UTR (PF3D7_0314500)	NO	NO	NO	NO	NO		NO	YES	NO	NO	YES	NO
Pf3D7lncRNA_0214	Pf3D7_03_v3	607005	608314	-	1310	16.87	As-G	7		PF3D7_0314800	NO	NO	NO	NO	NO		NO	NO	NO	NO	NO	YES
Pf3D7lncRNA_0215	Pf3D7_03_v3	631511	633340	+	1830	15.41	As-G	2		UTR (PF3D7_0315400), PF3D7_0315500	NO	NO	NO	NO	NO		NO	NO	NO	NO	NO	YES
Pf3D7lncRNA_0216	Pf3D7_03_v3	643489	644177	-	689	14.51	Intergenic	2			NO	NO	NO	NO	NO		NO	NO	NO	NO	NO	YES
Pf3D7lncRNA_0217	Pf3D7_03_v3	645785	646470	+	686	18.8	As-G	5		PF3D7_0316000	NO	NO	NO	NO	NO		NO	NO	YES	NO	NO	NO
Pf3D7lncRNA_0218	Pf3D7_03_v3	670851	671597	+	747	14.06	As-G	6		PF3D7_0316600	NO	NO	NO	NO	NO		NO	NO	NO	NO	NO	YES
Pf3D7lncRNA_0219	Pf3D7_03_v3	672064	672687	+	624	9.46	As-UTR	1		UTR (PF3D7_0316600)	NO	NO	NO	NO	NO		YES	NO	NO	NO	NO	NO
Pf3D7lncRNA_0220	Pf3D7_03_v3	675349	676649	-	1301	18.45	As-G	1		PF3D7_0316700	NO	NO	NO	NO	NO		NO	NO	NO	NO	NO	YES
Pf3D7lncRNA_0221	Pf3D7_03_v3	681564	685432	+	3869	15.25	As-G	1		UTR (PF3D7_0316900), PF3D7_0317000	NO	NO	NO	NO	NO		YES	NO	NO	NO	NO	NO
Pf3D7lncRNA_0222	Pf3D7_03_v3	697275	699997	+	2723	16.49	As-G	4		PF3D7_0317300	NO	NO	NO	NO	NO		YES	NO	NO	NO	NO	NO
Pf3D7lncRNA_0223	Pf3D7_03_v3	710794	711886	+	1093	14	As-UTR	7		UTR (PF3D7_0317400)	NO	NO	NO	NO	NO		NO	YES	NO	NO	NO	NO
Pf3D7lncRNA_0224	Pf3D7_03_v3	712198	713930	+	1733	20.43	As-G	1		PF3D7_0317400	NO	NO	NO	NO	NO		NO	YES	YES	NO	NO	NO
Pf3D7lncRNA_0225	Pf3D7_03_v3	714501	714804	-	304	22.37	Intergenic	7			NO	NO	NO	YES	NO		NO	NO	NO	NO	NO	YES
Pf3D7lncRNA_0226	Pf3D7_03_v3	715660	716829	+	1170	16.07	As-UTR	2		UTR (PF3D7_0317500)	NO	NO	NO	NO	NO		NO	NO	NO	YES	NO	NO
Pf3D7lncRNA_0227	Pf3D7_03_v3	723452	723778	-	327	16.21	Intergenic	7			NO	NO	NO	YES	NO		NO	NO	NO	NO	NO	YES
Pf3D7lncRNA_0228	Pf3D7_03_v3	726017	727319	-	1303	15.58	As-G	7		PF3D7_0317600	NO	NO	NO	NO	NO		NO	NO	NO	NO	NO	YES
Pf3D7lncRNA_0229	Pf3D7_03_v3	744042	746991	-	2950	17.76	As-G	1		PF3D7_0318100	NO	NO	NO	NO	NO		YES	NO	YES	NO	NO	NO
Pf3D7lncRNA_0230	Pf3D7_03_v3	786881	787528	+	648	12.35	As-UTR	7		UTR (PF3D7_0318600)	NO	NO	NO	NO	NO		NO	NO	NO	NO	NO	YES
Pf3D7lncRNA_0231	Pf3D7_03_v3	803295	804364	+	1070	21.21	As-G	4		PF3D7_0319200	NO	NO	NO	NO	NO		NO	NO	YES	YES	NO	NO
Pf3D7lncRNA_0232	Pf3D7_03_v3	807998	809733	-	1736	14	As-UTR	1		UTR (PF3D7_0319300, PF3D7_0319400)	NO	NO	NO	NO	NO		YES	NO	NO	NO	NO	NO
Pf3D7lncRNA_0233	Pf3D7_03_v3	816626	817251	-	626	18.53	As-G	4		PF3D7_0319500	NO	NO	NO	NO	NO		NO	NO	NO	NO	NO	YES
Pf3D7lncRNA_0234	Pf3D7_03_v3	818810	819735	-	926	11.88	As-UTR	4		UTR (PF3D7_0319600)	NO	NO	NO	NO	NO		NO	NO	NO	NO	NO	YES
Pf3D7lncRNA_0235	Pf3D7_03_v3	833250	835568	+	2319	16.26	As-G	4		PF3D7_0319900	NO	NO	NO	NO	NO		NO	NO	NO	YES	NO	NO
Pf3D7lncRNA_0236	Pf3D7_03_v3	835739	836768	-	1030	15.92	Intergenic	1			NO	NO	NO	NO	NO		NO	NO	NO	NO	NO	YES
Pf3D7lncRNA_0237	Pf3D7_03_v3	838611	839628	-	1018	12.67	As-UTR	4		UTR (PF3D7_0320000, PF3D7_0320100)	NO	NO	NO	NO	NO		NO	NO	NO	NO	NO	YES
Pf3D7lncRNA_0238	Pf3D7_03_v3	842607	843183	-	577	21.32	As-G	8		PF3D7_0320200	NO	NO	NO	YES	NO		NO	NO	YES	NO	NO	NO
Pf3D7lncRNA_0239	Pf3D7_03_v3	844804	845180	-	377	13	As-UTR	7		UTR (PF3D7_0320300)	NO	NO	NO	NO	NO		NO	NO	NO	NO	NO	YES
Pf3D7lncRNA_0240	Pf3D7_03_v3	865895	868047	-	2153	17.37	As-G	1		PF3D7_0320700, UTR (PF3D7_0320800)	NO	NO	NO	NO	NO		YES	NO	YES	NO	NO	NO
Pf3D7lncRNA_0241	Pf3D7_03_v3	867612	869962	+	2351	12.34	UTR-asc	1	PF3D7_0320800		NO	NO	NO	NO	NO		YES	NO	NO	NO	NO	NO
Pf3D7lncRNA_0242	Pf3D7_03_v3	869091	869703	-	613	12.72	As-UTR	2		UTR (PF3D7_0320800)	NO	NO	NO	NO	NO		NO	NO	NO	NO	NO	YES
Pf3D7lncRNA_0243	Pf3D7_03_v3	873033	874482	-	1450	12.34	As-UTR	2		UTR (PF3D7_0320800)	NO	NO	NO	NO	NO		NO	NO	NO	NO	NO	YES
Pf3D7lncRNA_0244	Pf3D7_03_v3	876858	877281	-	424	14.15	As-UTR	7		UTR (PF3D7_0320900, PF3D7_0321000)	NO	NO	NO	NO	NO		NO	NO	NO	NO	NO	YES
Pf3D7lncRNA_0245	Pf3D7_03_v3	885945	889239	+	3295	17.75	As-G	1		PF3D7_0321200	NO	NO	NO	NO	NO		YES	NO	YES	NO	NO	NO
Pf3D7lncRNA_0246	Pf3D7_03_v3	920604	921974	-	1371	14.22	As-G	4		PF3D7_0321800	NO	NO	NO	NO	NO		NO	NO	NO	NO	NO	YES
Pf3D7lncRNA_0247	Pf3D7_03_v3	925738	926955	-	1218	20.2	As-G	7		PF3D7_0321900	NO	NO	NO	NO	NO		NO	NO	NO	NO	NO	YES
Pf3D7lncRNA_0248	Pf3D7_03_v3	930059	931506	+	1448	20.65	As-G	4		PF3D7_0322100	NO	NO	NO	NO	NO		NO	NO	YES	NO	NO	NO
Pf3D7lncRNA_0249	Pf3D7_03_v3	933113	934230	+	1118	18.16	As-G	7		UTR (PF3D7_0322100), PF3D7_0322200	NO	NO	NO	NO	NO		NO	NO	YES	NO	NO	NO
Pf3D7lncRNA_0250	Pf3D7_03_v3	940625	941939	-	1315	14.45	UTR-asc	7	PF3D7_0322300		NO	NO	NO	NO	NO		YES	NO	NO	NO	NO	NO
Pf3D7lncRNA_0251	Pf3D7_03_v3	941030	941963	+	934	15.85	As-lncRNA	1		LncRNA	NO	NO	NO	YES	NO		YES	NO	NO	YES	NO	NO
Pf3D7lncRNA_0252	Pf3D7_03_v3	966967	969324	+	2358	14.89	As-G	2		UTR (PF3D7_0322900), PF3D7_0322300	NO	NO	NO	NO	NO		YES	NO	NO	NO	NO	NO
Pf3D7lncRNA_0253	Pf3D7_03_v3	975932	976584	-	653	14.4	As-UTR	8		UTR (PF3D7_0323100)	NO	NO	NO	NO	NO		NO	NO	NO	NO	NO	YES
Pf3D7lncRNA_0254	Pf3D7_03_v3	984915	985509	+	595	13.95	Intergenic	7			NO	NO	NO	NO	NO		NO	NO	NO	NO	NO	YES
Pf3D7lncRNA_0255	Pf3D7_03_v3	994637	995406	-	770	14.29	As-lncRNA	1		LncRNA	NO	NO	NO	NO	NO		NO	NO	NO	NO	NO	YES
Pf3D7lncRNA_0256	Pf3D7_03_v3	994672	995720	+	1049	13.63	As-lncRNA	7		LncRNA	NO	NO	NO	NO	NO		YES	NO	NO	NO	NO	NO
Pf3D7lncRNA_0257	Pf3D7_03_v3	1028861	1030198	-	1338	13.45	UTR-asc	9	PF3D7_0324900	PF3D7_0324800, LncRNA	NO	NO	NO	NO	NO		YES	NO	YES	NO	NO	NO
Pf3D7lncRNA_0258	Pf3D7_03_v3	1030016	1031161	+	1146	15.88	As-G	1		LncRNA, PF3D7_0324900	NO	NO	NO	NO	NO		NO	NO	NO	NO	NO	YES
Pf3D7lncRNA_0259	Pf3D7_03_v3	1030307	1032659	-	2353	20.99	Sense	1	PF3D7_0324900	LncRNA	NO	NO	NO	NO	NO		NO	NO	NO	NO	NO	YES
Pf3D7lncRNA_0260	Pf3D7_03_v3	1032515	1033621	+	1107	26.47	As-Intron	4		PF3D7_0324900	NO	NO	NO	NO	NO		NO	NO	NO	NO	NO	YES
Pf3D7lncRNA_0261	Pf3D7_04_v3	4677	5292	-	616	33.28	Intergenic	7			NO	NO	NO	YES	NO		YES	YES	NO	NO	NO	NO
Pf3D7lncRNA_0262	Pf3D7_04_v3	34041	35863	-	1823	26.44	As-Intron	1		PF3D7_0400100	NO	NO	NO	NO	NO		YES	NO	NO	NO	NO	NO
Pf3D7lncRNA_0263	Pf3D7_04_v3	35792	38049	+	2258	24.09	Sense	1	PF3D7_0400100	LncRNA	NO	NO	NO	NO	NO		NO	NO	NO	NO	NO	YES
Pf3D7lncRNA_0264	Pf3D7_04_v3	37354	38667	-	1314	13.39	As-G	4		PF3D7_0400100	NO	NO	NO	NO	NO		NO	NO	YES	NO	NO	NO
Pf3D7lncRNA_0265	Pf3D7_04_v3	40100	40902	-	803	10.71	As-G	1		PF3D7_0400200	NO	NO	NO	NO	NO		NO	NO	NO	NO	NO	YES
Pf3D7lncRNA_0266	Pf3D7_04_v3	40854	42064	+	1211	13.46	As-G	2		PF3D7_0400300	NO	NO	NO	NO	NO		YES	YES	YES	NO	NO	NO
Pf3D7lncRNA_0267	Pf3D7_04_v3	46092	47045	-	954	26.21	Sense	7	PF3D7_0400400	LncRNA	NO	NO	NO	NO	NO		NO	NO	NO	NO	NO	YES
Pf3D7lncRNA_0268	Pf3D7_04_v3	47219	47508	+	290	7.24	As-Intron	3		PF3D7_0400400	NO	NO	NO	NO	NO		NO	NO	NO	NO	NO	YES
Pf3D7lncRNA_0269	Pf3D7_04_v3	61072	61785	-	714	15.13	As-G	3		PF3D7_0400600	NO	NO	NO	NO	NO		NO	YES	NO	YES	NO	NO
Pf3D7lncRNA_0270	Pf3D7_04_v3	61985	62574	+	590	11.86	Intergenic	1			NO	NO	NO	NO	NO		NO	NO	NO	NO	NO	YES
Pf3D7lncRNA_0271	Pf3D7_04_v3	79114	79347	-	234	13.25	As-G	9		PF3D7_0401200	NO	NO	NO	NO	NO		NO	NO	NO	NO	NO	YES
Pf3D7lncRNA_0272	Pf3D7_04_v3	90784	93418	+	2635	16.89	UTR-asc	7	PF3D7_0401500	PF3D7_0401600	NO	NO	NO	NO	NO		NO	NO	NO	NO	NO	YES
Pf3D7lncRNA_0273	Pf3D7_04_v3	95214	95891	+	678	11.8	Intergenic	1			NO	NO	NO	YES	NO		YES	NO	NO	NO	NO	NO
Pf3D7lncRNA_0274	Pf3D7_04_v3	96294	98469	+	2176	13.6	Intergenic	1			NO	NO	NO	NO	NO		YES	NO	NO	NO	NO	NO
Pf3D7lncRNA_0275	Pf3D7_04_v3	104765	105736	+	972	29.32	As-G	8		PF3D7_0401800	NO	YES	NO	NO	NO		NO	NO	NO	NO	NO	YES
Pf3D7lncRNA_0276	Pf3D7_04_v3	107970	108699	+	730	18.36	As-G	2		PF3D7_0401900	NO	NO	NO	YES	NO		NO	NO	NO	NO	NO	YES
Pf3D7lncRNA_0277	Pf3D7_04_v3	120258	120594	+	337	11.87	Intergenic	7			NO	NO	NO	YES	NO		NO	NO	NO	NO	NO	YES
Pf3D7lncRNA_0278	Pf3D7_04_v3	126881	127507	+	627	18.34	As-G	7		PF3D7_0402200	NO	NO	NO	NO	NO		NO	NO	NO	NO	NO	YES
Pf3D7lncRNA_0279	Pf3D7_04_v3	135263	136575	+	1313	13.25	As-lncRNA	9		LncRNA	NO	YES	YES	NO	NO		NO	NO	NO	NO	NO	YES
Pf3D7lncRNA_0280	Pf3D7_04_v3	135327	135536	-	210	10.48	As-lncRNA	4		LncRNA	NO	NO	NO	YES	NO		YES	NO	NO	NO	NO	NO
Pf3D7lncRNA_0281	Pf3D7_04_v3	135977	136315	-	339	14.16	As-lncRNA	1		LncRNA	NO	NO	NO	NO	NO		YES	NO	NO	NO	NO	NO
Pf3D7lncRNA_0282	Pf3D7_04_v3	149211	151197	+	1987	17.11	Intergenic	4			NO	NO	NO	NO	NO		YES	NO	NO	NO	NO	NO
Pf3D7lncRNA_0283	Pf3D7_04_v3	202039	202412	+	374	17.65	As-UTR	7		UTR (PF3D7_0403600)	NO	NO	NO	YES	NO		NO	NO	NO	NO	NO	YES
Pf3D7lncRNA_0284	Pf3D7_04_v3	205136	205957	+	822	11.68	As-UTR	1		UTR (PF3D7_0403700)	NO	NO	NO	NO	NO		NO	NO	NO	NO	NO	YES
Pf3D7lncRNA_0285	Pf3D7_04_v3	210221	211189	+	969	13.11	As-UTR	4		UTR (PF3D7_0403800)	NO	NO	NO	NO	NO		NO	YES	NO	NO	NO	NO
Pf3D7lncRNA_0286	Pf3D7_04_v3	215987	218162	-	2176	13.05	UTR-asc	1	PF3D7_0403800		NO	NO	NO	NO	NO		NO	YES	NO	NO	NO	NO
Pf3D7lncRNA_0287	Pf3D7_04_v3	223121	225576	+	2456	17.02	UTR-asc	1	PF3D7_0403900	PF3D7_0404000, PF3D7_0404100	NO	NO	NO	NO	NO		YES	NO	YES	NO	NO	NO
Pf3D7lncRNA_0288	Pf3D7_04_v3	237396	240039	+	2644	19.14	As-G	1		PF3D7_0404400	NO	YES	NO	NO	NO		YES	NO	YES	NO	NO	NO
Pf3D7lncRNA_0289	Pf3D7_04_v3	240838	243320	+	2483	19.41	As-G	1		PF3D7_0404500	NO	NO	NO	NO	NO		NO	NO	YES	NO	NO	NO
Pf3D7lncRNA_0290	Pf3D7_04_v3	243164	243849	-	686	15.45	As-lncRNA	7		LncRNA	NO	NO	NO	YES	NO		YES	NO	NO	NO	YES	NO
Pf3D7lncRNA_0291	Pf3D7_04_v3	264058	265637	+	1580	22.53	As-G	1		PF3D7_0404800	NO	NO	NO	NO	NO		YES	YES	YES	YES	NO	NO
Pf3D7lncRNA_0292	Pf3D7_04_v3	326514	330947	-	4434	17.52	As-G	1		PF3D7_0406200	NO	NO	NO	NO	NO		NO	NO	YES	NO	YES	NO
Pf3D7lncRNA_0293	Pf3D7_04_v3	331314	332094	-	781	14.21	As-G	7		PF3D7_0406400	NO	NO	NO	YES	NO		NO	NO	YES	NO	NO	NO
Pf3D7lncRNA_0294	Pf3D7_04_v3	395109	395371	-	263	16.35	Intergenic	8			NO	NO	NO	NO	NO		NO	NO	NO	NO	NO	YES
Pf3D7lncRNA_0295	Pf3D7_04_v3	395651	396034	+	384	17.71	Intergenic	7			NO	NO	NO	YES	NO		YES	NO	NO	YES	NO	NO
Pf3D7lncRNA_0296	Pf3D7_04_v3	411894	416869	-	4976	22.51	As-G	1		PF3D7_0408600	NO	NO	NO	NO	NO		NO	NO	YES	NO	NO	NO
Pf3D7lncRNA_0297	Pf3D7_04_v3	418326	419022	+	697	23.53	As-G	8		PF3D7_0408700	NO	UNCLEAR	UNCLEAR	YES	NO		NO	NO	YES	NO	NO	NO
Pf3D7lncRNA_0298	Pf3D7_04_v3	429226	429829	+	604	20.86	As-G	9		PF3D7_0409000	NO	NO	NO	NO	NO		NO	NO	YES	YES	NO	NO
Pf3D7lncRNA_0299	Pf3D7_04_v3	435864	436471	+	608	18.26	As-G	6		PF3D7_0409100	NO	NO	NO	NO	NO		NO	NO	NO	NO	NO	YES
Pf3D7lncRNA_0300	Pf3D7_04_v3	458218	459157	-	940	11.6	As-UTR	1		UTR (PF3D7_0409700, PF3D7_0409800)	NO	NO	NO	NO	NO		NO	NO	YES	NO	NO	NO
Pf3D7lncRNA_0301	Pf3D7_04_v3	469205	470015	+	811	16.77	As-G	1		PF3D7_0410200	YES	NO	NO	NO	YES	PF3D7_0410100	NO	NO	NO	NO	NO	NO
Pf3D7lncRNA_0302	Pf3D7_04_v3	477531	478311	-	781	14.34	As-UTR	1		UTR (PF3D7_0410600)	NO	NO	NO	NO	NO		YES	NO	NO	NO	NO	NO
Pf3D7lncRNA_0303	Pf3D7_04_v3	494030	495096	+	1067	14.06	As-G	4		PF3D7_0410900	NO	NO	NO	NO	NO		NO	NO	NO	YES	NO	NO
Pf3D7lncRNA_0304	Pf3D7_04_v3	494374	495784	-	1411	13.11	As-lncRNA	1		LncRNA	NO	NO	NO	NO	NO		YES	NO	NO	NO	NO	NO
Pf3D7lncRNA_0305	Pf3D7_04_v3	504052	504476	+	425	10.82	UTR-asc	5	PF3D7_0411000	PF3D7_0411100	NO	NO	NO	NO	NO		YES	NO	YES	NO	NO	NO
Pf3D7lncRNA_0306	Pf3D7_04_v3	527725	528278	+	554	15.52	As-G	9		PF3D7_0411900	NO	NO	NO	NO	NO		NO	NO	NO	NO	NO	YES
Pf3D7lncRNA_0307	Pf3D7_04_v3	541349	542336	+	988	16.19	As-G	1		UTR (PF3D7_0412100), PF3D7_0412200	NO	NO	NO	NO	NO		NO	NO	YES	NO	NO	NO
Pf3D7lncRNA_0308	Pf3D7_04_v3	563394	563762	+	369	11.65	As-Intron	2		PF3D7_0412700	NO	NO	NO	YES	NO		NO	NO	NO	NO	NO	YES
Pf3D7lncRNA_0309	Pf3D7_04_v3	575892	576543	-	652	13.65	Intergenic	9			NO	NO	NO	NO	NO		NO	NO	NO	NO	NO	YES
Pf3D7lncRNA_0310	Pf3D7_04_v3	578589	579115	+	527	9.49	As-Intron	4		PF3D7_0412900	NO	NO	NO	YES	NO		NO	NO	NO	NO	NO	YES
Pf3D7lncRNA_0311	Pf3D7_04_v3	591031	591682	-	652	13.65	Intergenic	8			NO	NO	NO	NO	NO		NO	NO	NO	NO	NO	YES
Pf3D7lncRNA_0312	Pf3D7_04_v3	593728	594254	+	527	9.49	As-Intron	5		PF3D7_0413100	NO	NO	NO	YES	NO		NO	NO	NO	NO	NO	YES
Pf3D7lncRNA_0313	Pf3D7_04_v3	613626	614873	-	1248	20.19	As-G	1		PF3D7_0413400	NO	NO	NO	NO	NO		YES	NO	NO	NO	NO	NO
Pf3D7lncRNA_0314	Pf3D7_04_v3	618895	620567	+	1673	18.83	As-G	1		PF3D7_0413700	NO	NO	NO	NO	NO		YES	YES	NO	NO	NO	NO
Pf3D7lncRNA_0315	Pf3D7_04_v3	633886	636051	+	2166	16.2	As-G	4		PF3D7_0414100	NO	NO	NO	NO	NO		NO	NO	NO	YES	NO	NO
Pf3D7lncRNA_0316	Pf3D7_04_v3	639396	640659	+	1264	15.98	Intergenic	1			NO	NO	NO	NO	NO		NO	NO	NO	NO	NO	YES
Pf3D7lncRNA_0317	Pf3D7_04_v3	648763	649428	+	666	13.21	As-UTR	7		UTR (PF3D7_0414200, PF3D7_0414300)	NO	NO	NO	NO	NO		NO	NO	NO	YES	NO	NO
Pf3D7lncRNA_0318	Pf3D7_04_v3	650306	650707	+	402	12.94	As-G	8		PF3D7_0414300	NO	NO	NO	NO	NO		NO	NO	NO	NO	NO	YES
Pf3D7lncRNA_0319	Pf3D7_04_v3	654736	657182	+	2447	20.27	As-G	7		PF3D7_0414500	NO	YES	NO	NO	NO		YES	YES	YES	YES	NO	NO
Pf3D7lncRNA_0320	Pf3D7_04_v3	666753	668009	-	1257	20.68	UTR-asc	1	PF3D7_0415000	PF3D7_0414900	NO	NO	NO	NO	NO		NO	NO	YES	NO	NO	NO
Pf3D7lncRNA_0321	Pf3D7_04_v3	669162	670103	+	942	21.23	UTR-asc	9	PF3D7_0414900	PF3D7_0415000	NO	NO	NO	NO	NO		NO	NO	YES	NO	NO	NO
Pf3D7lncRNA_0322	Pf3D7_04_v3	680229	680945	+	717	15.9	Intergenic	4			NO	NO	NO	NO	NO		NO	NO	NO	NO	NO	YES
Pf3D7lncRNA_0323	Pf3D7_04_v3	696039	696854	-	816	16.79	As-G	7		PF3D7_0415800	NO	NO	NO	NO	NO		NO	NO	YES	NO	NO	NO
Pf3D7lncRNA_0324	Pf3D7_04_v3	699630	703368	+	3739	17.84	As-G	4		PF3D7_0416000	NO	NO	NO	NO	NO		NO	NO	YES	YES	NO	NO
Pf3D7lncRNA_0325	Pf3D7_04_v3	716784	717078	-	295	12.2	Intergenic	7			NO	NO	NO	YES	NO		NO	NO	NO	NO	NO	YES
Pf3D7lncRNA_0326	Pf3D7_04_v3	740821	741233	+	413	13.32	Intergenic	7			NO	NO	NO	NO	NO		NO	NO	NO	NO	NO	YES
Pf3D7lncRNA_0327	Pf3D7_04_v3	746294	747120	-	827	17.53	Intergenic	7			NO	NO	NO	NO	NO		NO	NO	NO	NO	NO	YES
Pf3D7lncRNA_0328	Pf3D7_04_v3	783605	784371	-	767	13.04	As-G	9		PF3D7_0417700	NO	NO	NO	NO	NO		NO	NO	YES	NO	NO	NO
Pf3D7lncRNA_0329	Pf3D7_04_v3	784877	785368	-	492	18.9	As-G	7		PF3D7_0417700	NO	NO	NO	NO	NO		NO	NO	YES	NO	NO	NO
Pf3D7lncRNA_0330	Pf3D7_04_v3	793260	793643	+	384	14.84	Intergenic	7			NO	NO	NO	YES	NO		NO	NO	NO	NO	NO	YES
Pf3D7lncRNA_0331	Pf3D7_04_v3	827273	828312	+	1040	13.27	Intergenic	7			NO	NO	NO	NO	NO		NO	NO	NO	NO	NO	YES
Pf3D7lncRNA_0332	Pf3D7_04_v3	828620	829554	-	935	17.65	Intergenic	7			NO	NO	NO	NO	NO		NO	NO	NO	NO	NO	YES
Pf3D7lncRNA_0333	Pf3D7_04_v3	832968	833345	+	378	15.87	Intergenic	8			NO	NO	NO	NO	NO		NO	NO	NO	NO	NO	YES
Pf3D7lncRNA_0334	Pf3D7_04_v3	856938	857151	+	214	16.36	As-G	7		PF3D7_0419300	NO	NO	NO	NO	NO		NO	NO	NO	NO	NO	YES
Pf3D7lncRNA_0335	Pf3D7_04_v3	908639	909168	-	530	13.21	As-G	7		PF3D7_0420100	NO	NO	NO	NO	NO		NO	NO	NO	NO	NO	YES
Pf3D7lncRNA_0336	Pf3D7_04_v3	911561	911885	-	325	21.85	As-G	7		PF3D7_0420200	NO	NO	NO	NO	NO		YES	YES	YES	NO	NO	NO
Pf3D7lncRNA_0337	Pf3D7_04_v3	912215	915284	-	3070	13.06	As-UTR	1		UTR (PF3D7_0420200)	NO	NO	NO	NO	NO		YES	NO	NO	YES	NO	NO
Pf3D7lncRNA_0338	Pf3D7_04_v3	970756	971206	+	451	9.09	As-Intron	2		PF3D7_0421300	NO	NO	NO	YES	NO		NO	NO	NO	NO	NO	YES
Pf3D7lncRNA_0339	Pf3D7_04_v3	995293	996100	-	808	15.47	As-G	8		PF3D7_0421800	NO	YES	NO	NO	NO		NO	NO	NO	NO	NO	YES
Pf3D7lncRNA_0340	Pf3D7_04_v3	998725	999394	-	670	17.01	As-G	9		PF3D7_0422000	NO	NO	NO	NO	NO		NO	NO	YES	NO	NO	NO
Pf3D7lncRNA_0341	Pf3D7_04_v3	1000281	1001193	-	913	14.57	As-UTR	1		UTR (PF3D7_0422000)	NO	NO	NO	NO	NO		NO	NO	NO	NO	NO	YES
Pf3D7lncRNA_0342	Pf3D7_04_v3	1018820	1019765	+	946	13	Intergenic	1			NO	NO	NO	NO	NO		NO	NO	NO	NO	NO	YES
Pf3D7lncRNA_0343	Pf3D7_04_v3	1020169	1025599	-	5431	20.14	As-G	1		PF3D7_0422300	NO	NO	NO	NO	NO		YES	NO	YES	NO	NO	NO
Pf3D7lncRNA_0344	Pf3D7_04_v3	1027761	1028236	-	476	16.39	As-UTR	7		UTR (PF3D7_0422400)	NO	NO	NO	NO	NO		NO	NO	NO	NO	NO	YES
Pf3D7lncRNA_0345	Pf3D7_04_v3	1041142	1041964	-	823	22.6	As-G	7		PF3D7_0422700	NO	NO	NO	NO	NO		NO	NO	NO	NO	NO	YES
Pf3D7lncRNA_0346	Pf3D7_04_v3	1053283	1053884	+	602	14.29	As-UTR	5		UTR (PF3D7_0423300)	NO	NO	NO	NO	NO		NO	NO	NO	NO	NO	YES
Pf3D7lncRNA_0347	Pf3D7_04_v3	1055725	1056576	-	852	21.13	As-G	7		PF3D7_0423400	NO	NO	NO	NO	NO		NO	NO	NO	NO	NO	YES
Pf3D7lncRNA_0348	Pf3D7_04_v3	1056619	1057319	-	701	12.84	Intergenic	7			NO	NO	NO	NO	NO		NO	NO	NO	NO	NO	YES
Pf3D7lncRNA_0349	Pf3D7_04_v3	1072587	1074116	+	1530	11.57	Intergenic	2			NO	NO	NO	NO	NO		NO	NO	NO	NO	NO	YES
Pf3D7lncRNA_0350	Pf3D7_04_v3	1075174	1075564	-	391	12.79	Intergenic	1			NO	NO	NO	YES	NO		YES	NO	NO	NO	NO	NO
Pf3D7lncRNA_0351	Pf3D7_04_v3	1084909	1085636	+	728	15.25	As-UTR	7		UTR (PF3D7_0424200)	NO	NO	NO	NO	NO		NO	NO	NO	NO	NO	YES
Pf3D7lncRNA_0352	Pf3D7_04_v3	1106846	1107609	-	764	16.1	As-G	7		PF3D7_0424400	NO	NO	NO	NO	NO		YES	YES	NO	NO	NO	NO
Pf3D7lncRNA_0353	Pf3D7_04_v3	1115819	1116893	-	1075	9.95	UTR-asc	1	PF3D7_0424600	UTR (PF3D7_0424700)	NO	NO	NO	NO	NO		YES	NO	NO	NO	NO	NO
Pf3D7lncRNA_0354	Pf3D7_04_v3	1126851	1127254	-	404	10.89	Intergenic	6			NO	NO	NO	NO	NO		NO	NO	NO	NO	NO	YES
Pf3D7lncRNA_0355	Pf3D7_04_v3	1153479	1153712	+	234	12.82	As-G	9		PF3D7_0425700	NO	NO	NO	NO	NO		NO	YES	NO	NO	NO	NO
Pf3D7lncRNA_0356	Pf3D7_04_v3	1171663	1172454	-	792	11.62	As-lncRNA	1		LncRNA	NO	NO	NO	NO	NO		NO	NO	NO	NO	NO	YES
Pf3D7lncRNA_0357	Pf3D7_04_v3	1172295	1173403	+	1109	17.13	As-G	2		PF3D7_0426000	NO	NO	NO	NO	NO		YES	YES	NO	NO	NO	NO
Pf3D7lncRNA_0358	Pf3D7_04_v3	1172685	1173535	-	851	24.32	Sense	3	PF3D7_0426000	LncRNA	NO	NO	NO	NO	NO		NO	NO	NO	NO	NO	YES
Pf3D7lncRNA_0359	Pf3D7_04_v3	1174986	1175964	+	979	32.48	As-Intron	9		PF3D7_0426000	NO	NO	NO	YES	NO		NO	NO	NO	NO	NO	YES
Pf3D7lncRNA_0360	Pf3D7_05_v3	7648	8276	-	629	34.34	Intergenic	8			NO	NO	NO	YES	NO		NO	NO	NO	NO	NO	YES
Pf3D7lncRNA_0361	Pf3D7_05_v3	26274	26875	-	602	9.47	As-Intron	2		PF3D7_0500100	NO	NO	NO	NO	NO		YES	NO	NO	NO	NO	NO
Pf3D7lncRNA_0362	Pf3D7_05_v3	26856	28866	+	2011	22.53	Sense	5	PF3D7_0500100		NO	NO	NO	NO	NO		NO	NO	NO	NO	NO	YES
Pf3D7lncRNA_0363	Pf3D7_05_v3	28964	29578	+	615	17.72	UTR-asc	1	PF3D7_0500100	PF3D7_0500200	NO	NO	NO	NO	NO		NO	YES	NO	YES	NO	NO
Pf3D7lncRNA_0364	Pf3D7_05_v3	49053	51394	+	2342	17.38	As-G	1		PF3D7_0500900	NO	UNCLEAR	UNCLEAR	YES	NO		YES	YES	YES	NO	NO	NO
Pf3D7lncRNA_0365	Pf3D7_05_v3	53227	54811	+	1585	13.38	UTR-asc	1	PF3D7_0501000		NO	NO	NO	NO	NO		NO	NO	NO	NO	NO	YES
Pf3D7lncRNA_0366	Pf3D7_05_v3	65924	66876	-	953	13.33	As-G	2		PF3D7_0501200	NO	NO	NO	NO	NO		YES	NO	NO	NO	NO	NO
Pf3D7lncRNA_0367	Pf3D7_05_v3	70532	71300	-	769	13.52	As-UTR	7		UTR (PF3D7_0501300)	NO	NO	NO	NO	NO		NO	NO	NO	NO	NO	YES
Pf3D7lncRNA_0368	Pf3D7_05_v3	83118	84008	+	891	15.04	As-UTR	4		UTR (PF3D7_0501600)	NO	NO	NO	NO	NO		YES	NO	NO	NO	NO	NO
Pf3D7lncRNA_0369	Pf3D7_05_v3	86280	88622	+	2343	19.59	As-G	1		PF3D7_0501600	NO	NO	NO	NO	NO		YES	NO	NO	NO	NO	NO
Pf3D7lncRNA_0370	Pf3D7_05_v3	89452	90367	-	916	14.74	Intergenic	1			NO	NO	NO	YES	NO		NO	NO	NO	NO	NO	YES
Pf3D7lncRNA_0371	Pf3D7_05_v3	104800	106298	-	1499	20.01	As-G	1		PF3D7_0502200	NO	NO	NO	NO	NO		NO	NO	NO	NO	NO	YES
Pf3D7lncRNA_0372	Pf3D7_05_v3	108635	109953	+	1319	15.92	As-G	7		PF3D7_0502400	NO	NO	NO	YES	NO		NO	NO	NO	NO	NO	YES
Pf3D7lncRNA_0373	Pf3D7_05_v3	115500	115988	-	489	15.13	As-G	8		PF3D7_0502500	NO	NO	NO	NO	NO		NO	YES	YES	NO	NO	NO
Pf3D7lncRNA_0374	Pf3D7_05_v3	137541	139073	+	1533	14.61	UTR-asc	1	PF3D7_0503400	LncRNA	NO	NO	NO	NO	NO		YES	NO	NO	NO	NO	NO
Pf3D7lncRNA_0375	Pf3D7_05_v3	138049	140106	-	2058	14.53	As-UTR	1		LncRNA, UTR (PF3D7_0503400)	NO	NO	NO	NO	NO		YES	YES	NO	NO	NO	NO
Pf3D7lncRNA_0376	Pf3D7_05_v3	151174	152018	+	845	17.4	As-G	7		PF3D7_0503800	NO	NO	NO	NO	NO		NO	NO	NO	NO	NO	YES
Pf3D7lncRNA_0377	Pf3D7_05_v3	152857	153791	+	935	11.66	As-UTR	1		UTR (PF3D7_0503800, PF3D7_0503900)	NO	NO	NO	NO	NO		NO	NO	NO	NO	NO	YES
Pf3D7lncRNA_0378	Pf3D7_05_v3	174951	177104	-	2154	18.11	As-G	1		PF3D7_0504500	NO	NO	NO	NO	NO		YES	YES	YES	NO	NO	NO
Pf3D7lncRNA_0379	Pf3D7_05_v3	207568	207913	-	346	17.05	As-G	7		PF3D7_0504900	NO	NO	NO	YES	NO		YES	YES	YES	NO	NO	NO
Pf3D7lncRNA_0380	Pf3D7_05_v3	209590	210490	+	901	20.64	As-G	9		PF3D7_0505000	NO	YES	YES	NO	NO		NO	NO	NO	NO	NO	YES
Pf3D7lncRNA_0381	Pf3D7_05_v3	228803	229455	-	653	20.21	As-G	8		PF3D7_0505100	NO	NO	NO	NO	NO		NO	NO	NO	NO	NO	YES
Pf3D7lncRNA_0382	Pf3D7_05_v3	239013	239954	+	942	19.21	As-G	2		PF3D7_0505500	NO	NO	NO	NO	NO		NO	NO	NO	NO	NO	YES
Pf3D7lncRNA_0383	Pf3D7_05_v3	240386	240991	+	606	31.02	As-G	9		PF3D7_0505500	NO	NO	NO	NO	NO		NO	NO	NO	NO	NO	YES
Pf3D7lncRNA_0384	Pf3D7_05_v3	251151	251991	+	841	17	As-UTR	7		UTR (PF3D7_0505800)	NO	NO	NO	NO	NO		NO	NO	NO	NO	NO	YES
Pf3D7lncRNA_0385	Pf3D7_05_v3	253135	254870	+	1736	15.21	As-G	1		UTR (PF3D7_0505800),PF3D7_0505900	NO	NO	NO	NO	NO		NO	YES	NO	NO	NO	NO
Pf3D7lncRNA_0386	Pf3D7_05_v3	285434	285999	-	566	20.14	As-G	9		PF3D7_0506800	NO	NO	NO	YES	NO		NO	NO	NO	NO	NO	YES
Pf3D7lncRNA_0387	Pf3D7_05_v3	292108	293476	+	1369	14.32	As-G	2		PF3D7_0507000	NO	YES	YES	NO	NO		NO	NO	YES	NO	NO	NO
Pf3D7lncRNA_0388	Pf3D7_05_v3	297304	298126	+	823	11.42	As-G	1		PF3D7_0507200	NO	NO	NO	NO	NO		YES	NO	YES	YES	NO	NO
Pf3D7lncRNA_0389	Pf3D7_05_v3	301248	301774	+	527	14.04	As-UTR	9		UTR (PF3D7_0507300)	NO	NO	NO	NO	NO		NO	NO	NO	NO	NO	YES
Pf3D7lncRNA_0390	Pf3D7_05_v3	310498	312442	-	1945	13.16	As-UTR	1		UTR (PF3D7_0507600)	NO	NO	NO	NO	NO		YES	YES	YES	NO	NO	NO
Pf3D7lncRNA_0391	Pf3D7_05_v3	319726	321275	-	1550	13.94	As-UTR	1		UTR (PF3D7_0507800)	NO	NO	NO	NO	NO		YES	NO	NO	NO	NO	NO
Pf3D7lncRNA_0392	Pf3D7_05_v3	340120	341041	-	922	13.67	UTR-asc	7	PF3D7_0508200	UTR (PF3D7_0508300)	NO	NO	NO	NO	NO		NO	NO	NO	NO	YES	NO
Pf3D7lncRNA_0393	Pf3D7_05_v3	379234	380659	-	1426	15.29	UTR-asc	1	PF3D7_0509000	UTR (PF3D7_0509100)	NO	NO	NO	NO	NO		NO	NO	NO	NO	NO	YES
Pf3D7lncRNA_0394	Pf3D7_05_v3	389866	390638	+	773	18.5	As-G	8		PF3D7_0509400	NO	NO	NO	NO	NO		NO	NO	NO	YES	NO	NO
Pf3D7lncRNA_0395	Pf3D7_05_v3	400230	400682	+	453	14.79	Intergenic	7			NO	NO	NO	YES	NO		NO	NO	NO	NO	NO	YES
Pf3D7lncRNA_0396	Pf3D7_05_v3	416750	417812	-	1063	17.22	As-G	4		PF3D7_0509900	NO	NO	NO	NO	NO		NO	NO	YES	NO	NO	NO
Pf3D7lncRNA_0397	Pf3D7_05_v3	432752	436924	-	4173	12.37	As-UTR	1		LncRNA, UTR (PF3D7_0510200)	NO	NO	NO	NO	NO		YES	NO	NO	NO	YES	NO
Pf3D7lncRNA_0398	Pf3D7_05_v3	435182	436200	+	1019	13.15	UTR-asc	4	PF3D7_0510200	LncRNA	NO	NO	NO	NO	NO		YES	NO	NO	NO	YES	NO
Pf3D7lncRNA_0399	Pf3D7_05_v3	442720	443660	-	941	15.62	As-UTR	8		UTR (PF3D7_0510400)	NO	NO	NO	NO	NO		NO	NO	NO	NO	NO	YES
Pf3D7lncRNA_0400	Pf3D7_05_v3	463608	465368	-	1761	17.32	UTR-asc	1	PF3D7_0511000	PF3D7_0510900, PF3D7_0510900	NO	NO	NO	NO	NO		YES	YES	NO	NO	NO	NO
Pf3D7lncRNA_0401	Pf3D7_05_v3	465782	467991	+	2210	18.01	As-G	1		PF3D7_0511000	NO	NO	NO	NO	YES	PF3D7_0510900	NO	NO	NO	YES	NO	NO
Pf3D7lncRNA_0402	Pf3D7_05_v3	468808	470206	-	1399	16.51	UTR-asc	7	PF3D7_0511000	PF3D7_0511100	NO	NO	NO	NO	NO		NO	NO	NO	NO	NO	YES
Pf3D7lncRNA_0403	Pf3D7_05_v3	479125	480201	+	1077	14.02	UTR-asc	1	PF3D7_0511400	LncRNA	NO	NO	NO	NO	NO		NO	NO	NO	NO	NO	YES
Pf3D7lncRNA_0404	Pf3D7_05_v3	480569	481117	-	549	18.03	As-UTR	9		UTR (PF3D7_0511400)	NO	NO	NO	NO	NO		NO	NO	NO	NO	NO	YES
Pf3D7lncRNA_0405	Pf3D7_05_v3	484962	485648	-	687	8.3	As-UTR	7		UTR (PF3D7_0511500)	NO	NO	NO	NO	NO		NO	NO	NO	NO	YES	NO
Pf3D7lncRNA_0406	Pf3D7_05_v3	515724	516334	-	611	21.6	As-G	9		PF3D7_0511500	NO	NO	NO	NO	NO		NO	NO	NO	YES	NO	NO
Pf3D7lncRNA_0407	Pf3D7_05_v3	529849	530455	+	607	23.56	As-G	7		PF3D7_0512200	NO	NO	NO	NO	NO		NO	NO	NO	NO	NO	YES
Pf3D7lncRNA_0408	Pf3D7_05_v3	532646	533345	+	700	13.86	As-UTR	1		UTR (PF3D7_0512300)	NO	NO	NO	NO	NO		YES	NO	NO	YES	NO	NO
Pf3D7lncRNA_0409	Pf3D7_05_v3	570784	571784	+	1001	20.08	As-G	4		PF3D7_0513400	NO	NO	NO	NO	NO		NO	NO	YES	YES	NO	NO
Pf3D7lncRNA_0410	Pf3D7_05_v3	606217	606627	+	411	13.38	As-G	9		PF3D7_0514500, UTR (PF3D7_0514600)	NO	NO	NO	NO	NO		NO	NO	NO	NO	NO	YES
Pf3D7lncRNA_0411	Pf3D7_05_v3	606919	608456	+	1538	20.94	As-G	1		PF3D7_0514600	NO	NO	NO	NO	NO		NO	NO	NO	NO	NO	YES
Pf3D7lncRNA_0412	Pf3D7_05_v3	623832	626208	+	2377	16.41	As-G	1		PF3D7_0515100	NO	NO	NO	NO	NO		YES	YES	YES	YES	NO	NO
Pf3D7lncRNA_0413	Pf3D7_05_v3	627424	628085	-	662	20.69	As-G	7		PF3D7_0515200	NO	NO	NO	YES	NO		NO	NO	YES	NO	NO	NO
Pf3D7lncRNA_0414	Pf3D7_05_v3	634056	635872	-	1817	25.04	As-G	4		PF3D7_0515300	NO	NO	NO	NO	NO		YES	NO	YES	NO	NO	NO
Pf3D7lncRNA_0415	Pf3D7_05_v3	640772	644303	+	3532	18.97	UTR-asc	1	PF3D7_0515400	PF3D7_0515500	NO	NO	NO	NO	NO		YES	YES	YES	YES	NO	NO
Pf3D7lncRNA_0416	Pf3D7_05_v3	649457	650518	-	1062	23.26	As-G	1		PF3D7_0515600	NO	NO	NO	YES	NO		NO	NO	NO	NO	NO	YES
Pf3D7lncRNA_0417	Pf3D7_05_v3	656606	658155	+	1550	17.1	As-UTR	1		UTR (PF3D7_0515700, PF3D7_0515800)	NO	NO	NO	NO	NO		YES	YES	YES	NO	NO	NO
Pf3D7lncRNA_0418	Pf3D7_05_v3	666089	666704	-	616	23.38	As-G	8		PF3D7_0516000	NO	NO	NO	NO	NO		NO	NO	NO	NO	NO	YES
Pf3D7lncRNA_0419	Pf3D7_05_v3	672904	675300	-	2397	19.77	UTR-asc	1	PF3D7_0516200	PF3D7_0516100	NO	NO	NO	NO	NO		YES	YES	YES	NO	NO	NO
Pf3D7lncRNA_0420	Pf3D7_05_v3	683499	684439	-	941	17	As-G	1		PF3D7_0516500	NO	NO	NO	NO	NO		YES	YES	YES	NO	NO	NO
Pf3D7lncRNA_0421	Pf3D7_05_v3	711602	712024	+	423	15.37	As-UTR	7		UTR (PF3D7_0516900)	NO	NO	NO	NO	NO		NO	NO	NO	NO	NO	YES
Pf3D7lncRNA_0422	Pf3D7_05_v3	714543	716599	+	2057	16.48	As-G	1		PF3D7_0517000	NO	NO	NO	NO	NO		NO	YES	NO	NO	NO	NO
Pf3D7lncRNA_0423	Pf3D7_05_v3	717815	719000	+	1186	15.85	As-G	7		PF3D7_0517100	NO	NO	NO	NO	NO		YES	NO	YES	YES	NO	NO
Pf3D7lncRNA_0424	Pf3D7_05_v3	720491	721284	+	794	22.17	As-G	7		PF3D7_0517200	NO	NO	NO	YES	NO		NO	NO	NO	YES	NO	NO
Pf3D7lncRNA_0425	Pf3D7_05_v3	726445	727550	+	1106	8.68	As-UTR	1		UTR (PF3D7_0517300)	NO	NO	NO	NO	NO		NO	NO	NO	YES	NO	NO
Pf3D7lncRNA_0426	Pf3D7_05_v3	727668	729450	+	1783	12.56	Intergenic	2			NO	NO	NO	YES	NO		YES	NO	NO	NO	NO	NO
Pf3D7lncRNA_0427	Pf3D7_05_v3	729855	730305	-	451	11.97	Intergenic	4			NO	NO	NO	NO	NO		NO	NO	NO	NO	NO	YES
Pf3D7lncRNA_0428	Pf3D7_05_v3	741870	742237	-	368	10.87	Intergenic	7			NO	NO	NO	YES	NO		NO	NO	NO	NO	NO	YES
Pf3D7lncRNA_0429	Pf3D7_05_v3	759508	762257	+	2750	17.24	As-G	1		PF3D7_0518300	NO	NO	NO	NO	NO		YES	NO	YES	YES	NO	NO
Pf3D7lncRNA_0430	Pf3D7_05_v3	784795	786532	+	1738	20.54	As-G	3		PF3D7_0518800	NO	NO	NO	NO	NO		NO	NO	NO	NO	NO	YES
Pf3D7lncRNA_0431	Pf3D7_05_v3	793704	794659	+	956	15.38	Intergenic	1			NO	NO	NO	NO	NO		YES	NO	NO	NO	NO	NO
Pf3D7lncRNA_0432	Pf3D7_05_v3	799204	800958	+	1755	11.74	As-lncRNA	1		LncRNA	NO	NO	NO	NO	NO		YES	NO	NO	NO	NO	NO
Pf3D7lncRNA_0433	Pf3D7_05_v3	800443	800863	-	421	9.03	As-lncRNA	9		LncRNA	NO	NO	NO	NO	NO		NO	NO	NO	NO	NO	YES
Pf3D7lncRNA_0434	Pf3D7_05_v3	810259	811730	+	1472	14.13	As-UTR	1		UTR (PF3D7_0519500)	NO	NO	NO	NO	NO		YES	NO	NO	NO	NO	NO
Pf3D7lncRNA_0435	Pf3D7_05_v3	815033	815844	-	812	12.68	As-UTR	1		UTR (PF3D7_0519600)	NO	NO	NO	NO	NO		NO	NO	NO	NO	NO	YES
Pf3D7lncRNA_0436	Pf3D7_05_v3	824368	826753	+	2386	16.05	As-G	4		PF3D7_0519900	NO	YES	NO	NO	NO		YES	YES	YES	NO	NO	NO
Pf3D7lncRNA_0437	Pf3D7_05_v3	841072	844895	+	3824	17.89	As-G	1		PF3D7_0520500	NO	NO	NO	NO	NO		YES	NO	YES	NO	NO	NO
Pf3D7lncRNA_0438	Pf3D7_05_v3	861418	862391	+	974	16.53	As-G	1		PF3D7_0521100	NO	NO	NO	NO	NO		NO	NO	NO	NO	NO	YES
Pf3D7lncRNA_0439	Pf3D7_05_v3	875111	875451	+	341	10.56	As-UTR	7		UTR (PF3D7_0521300)	NO	NO	NO	NO	NO		NO	NO	YES	YES	NO	NO
Pf3D7lncRNA_0440	Pf3D7_05_v3	903842	905137	+	1296	17.9	As-G	9		PF3D7_0522300	NO	NO	NO	NO	NO		NO	NO	NO	NO	NO	YES
Pf3D7lncRNA_0441	Pf3D7_05_v3	905410	906362	-	953	13.85	UTR-asc	7	PF3D7_0522300		NO	NO	NO	NO	NO		NO	NO	NO	NO	NO	YES
Pf3D7lncRNA_0442	Pf3D7_05_v3	937833	938785	-	953	14.38	As-G	1		PF3D7_0522500	NO	NO	NO	NO	NO		NO	YES	NO	NO	NO	NO
Pf3D7lncRNA_0443	Pf3D7_05_v3	945053	946017	+	965	12.85	As-UTR	2		UTR (PF3D7_0522800)	NO	NO	NO	NO	NO		NO	NO	NO	YES	NO	NO
Pf3D7lncRNA_0444	Pf3D7_05_v3	946781	947627	+	847	14.99	Intergenic	7			NO	NO	NO	NO	NO		NO	NO	NO	YES	NO	NO
Pf3D7lncRNA_0445	Pf3D7_05_v3	954059	955055	+	997	14.64	UTR-asc	1	PF3D7_0522900	LncRNA	NO	NO	NO	NO	NO		NO	NO	NO	NO	NO	YES
Pf3D7lncRNA_0446	Pf3D7_05_v3	954097	956141	-	2045	10.42	As-UTR	1		UTR (PF3D7_0523000)	NO	NO	NO	NO	NO		YES	NO	NO	NO	NO	NO
Pf3D7lncRNA_0447	Pf3D7_05_v3	990237	991314	-	1078	25.51	As-G	8		PF3D7_0523800	NO	NO	NO	NO	NO		NO	NO	YES	NO	NO	NO
Pf3D7lncRNA_0448	Pf3D7_05_v3	1001563	1002204	-	642	24.61	As-G	6		PF3D7_0524000	NO	NO	NO	NO	NO		NO	NO	NO	NO	NO	YES
Pf3D7lncRNA_0449	Pf3D7_05_v3	1002380	1002732	-	353	11.05	As-UTR	9		UTR (PF3D7_0524000)	NO	NO	NO	NO	NO		NO	NO	NO	NO	NO	YES
Pf3D7lncRNA_0450	Pf3D7_05_v3	1003292	1003660	-	369	15.45	As-UTR	7		UTR (PF3D7_0524100)	NO	NO	NO	NO	NO		NO	NO	NO	NO	NO	YES
Pf3D7lncRNA_0451	Pf3D7_05_v3	1012896	1013247	+	352	14.49	As-UTR	7		UTR (PF3D7_0524400)	NO	NO	NO	NO	NO		NO	NO	NO	NO	NO	YES
Pf3D7lncRNA_0452	Pf3D7_05_v3	1030691	1031863	-	1173	13.3	As-UTR	1		UTR (PF3D7_0524900)	NO	NO	NO	NO	NO		YES	NO	NO	NO	NO	NO
Pf3D7lncRNA_0453	Pf3D7_05_v3	1032342	1032657	+	316	13.61	Intergenic	7			NO	NO	NO	NO	NO		NO	NO	NO	NO	NO	YES
Pf3D7lncRNA_0454	Pf3D7_05_v3	1038252	1038877	-	626	16.93	As-G	8		PF3D7_0525000	NO	NO	NO	NO	NO		NO	NO	NO	NO	NO	YES
Pf3D7lncRNA_0455	Pf3D7_05_v3	1039962	1040865	-	904	12.17	Intergenic	7			NO	NO	NO	NO	NO		YES	NO	NO	NO	NO	NO
Pf3D7lncRNA_0456	Pf3D7_05_v3	1055436	1057094	-	1659	15.25	Intergenic	7			NO	YES	YES	NO	NO		NO	NO	NO	NO	NO	YES
Pf3D7lncRNA_0457	Pf3D7_05_v3	1068459	1070262	-	1804	17.52	UTR-asc	1	PF3D7_0525600	PF3D7_0525700	NO	NO	NO	NO	NO		YES	NO	YES	NO	NO	NO
Pf3D7lncRNA_0458	Pf3D7_05_v3	1084753	1087505	+	2753	16.45	As-G	1		PF3D7_0526300	NO	YES	NO	NO	NO		YES	YES	YES	YES	NO	NO
Pf3D7lncRNA_0459	Pf3D7_05_v3	1089066	1089952	-	887	18.15	As-G	8		PF3D7_0526400	NO	NO	NO	NO	NO		NO	NO	YES	NO	NO	NO
Pf3D7lncRNA_0460	Pf3D7_05_v3	1098349	1099739	-	1391	13.23	As-UTR	4		UTR (PF3D7_0526600)	NO	NO	NO	NO	NO		NO	NO	NO	NO	NO	YES
Pf3D7lncRNA_0461	Pf3D7_05_v3	1115935	1116454	-	520	15.58	As-UTR	7		UTR (PF3D7_0526600)	NO	NO	NO	NO	NO		NO	NO	NO	NO	NO	YES
Pf3D7lncRNA_0462	Pf3D7_05_v3	1132095	1132510	+	416	17.55	As-UTR	7		UTR (PF3D7_0527200)	NO	NO	NO	NO	NO		YES	NO	NO	NO	NO	NO
Pf3D7lncRNA_0463	Pf3D7_05_v3	1135278	1137567	+	2290	17.69	As-G	1		PF3D7_0527300	NO	NO	NO	NO	NO		NO	NO	YES	NO	NO	NO
Pf3D7lncRNA_0464	Pf3D7_05_v3	1141401	1142462	-	1062	13.94	As-UTR	1		UTR (PF3D7_0527400)	NO	NO	NO	NO	NO		YES	YES	NO	NO	NO	NO
Pf3D7lncRNA_0465	Pf3D7_05_v3	1150040	1150591	-	552	15.94	As-G	4		PF3D7_0527700	NO	NO	NO	NO	NO		NO	NO	NO	NO	NO	YES
Pf3D7lncRNA_0466	Pf3D7_05_v3	1150539	1151254	+	716	14.25	As-lncRNA	7		LncRNA	NO	NO	NO	NO	NO		NO	NO	NO	NO	NO	YES
Pf3D7lncRNA_0467	Pf3D7_05_v3	1151611	1153192	-	1582	14.73	Intergenic	7			NO	NO	NO	NO	NO		NO	NO	NO	NO	NO	YES
Pf3D7lncRNA_0468	Pf3D7_05_v3	1157055	1158376	+	1322	15.28	UTR-asc	1	PF3D7_0527900	PF3D7_0528100	NO	NO	NO	NO	NO		NO	NO	NO	NO	NO	YES
Pf3D7lncRNA_0469	Pf3D7_05_v3	1162728	1163252	+	525	17.33	As-UTR	1		UTR (PF3D7_0528200)	NO	NO	NO	NO	NO		NO	NO	NO	NO	NO	YES
Pf3D7lncRNA_0470	Pf3D7_05_v3	1166276	1166701	+	426	15.73	As-G	7		PF3D7_0528300	NO	NO	NO	NO	NO		YES	NO	YES	YES	NO	NO
Pf3D7lncRNA_0471	Pf3D7_05_v3	1172429	1174244	-	1816	19.88	As-G	7		PF3D7_0528400	NO	NO	NO	NO	NO		NO	NO	NO	NO	NO	YES
Pf3D7lncRNA_0472	Pf3D7_05_v3	1178275	1179274	+	1000	23.2	As-G	4		PF3D7_0528700	NO	NO	NO	NO	NO		NO	NO	YES	NO	NO	NO
Pf3D7lncRNA_0473	Pf3D7_05_v3	1179424	1180117	+	694	11.96	As-UTR	4		UTR (PF3D7_0528700)	NO	NO	NO	NO	NO		NO	NO	NO	NO	NO	YES
Pf3D7lncRNA_0474	Pf3D7_05_v3	1190458	1191570	+	1113	17.16	As-G	1		PF3D7_0529100	NO	NO	NO	NO	NO		NO	NO	NO	NO	NO	YES
Pf3D7lncRNA_0475	Pf3D7_05_v3	1192948	1195552	-	2605	21.38	As-G	1		PF3D7_0529200	NO	NO	NO	YES	NO		NO	YES	YES	NO	NO	NO
Pf3D7lncRNA_0476	Pf3D7_05_v3	1196408	1198038	-	1631	17.78	As-G	1		PF3D7_0529300	NO	NO	NO	NO	NO		NO	YES	YES	NO	NO	NO
Pf3D7lncRNA_0477	Pf3D7_05_v3	1206662	1206916	-	255	15.29	As-G	9		PF3D7_0529500	NO	NO	NO	NO	NO		NO	NO	NO	NO	NO	YES
Pf3D7lncRNA_0478	Pf3D7_05_v3	1221450	1221899	+	450	22.89	As-G	9		PF3D7_0529900	NO	NO	NO	YES	NO		NO	NO	YES	NO	NO	NO
Pf3D7lncRNA_0479	Pf3D7_05_v3	1222582	1223225	+	644	8.39	As-UTR	8		UTR (PF3D7_0529900)	NO	NO	NO	NO	NO		NO	NO	NO	NO	NO	YES
Pf3D7lncRNA_0480	Pf3D7_05_v3	1223502	1223755	+	254	12.2	As-UTR	7		UTR (PF3D7_0530000)	NO	NO	NO	NO	NO		NO	NO	NO	NO	NO	YES
Pf3D7lncRNA_0481	Pf3D7_05_v3	1223955	1224398	+	444	14.19	As-UTR	7		UTR (PF3D7_0530000)	NO	NO	NO	NO	NO		NO	NO	NO	NO	NO	YES
Pf3D7lncRNA_0482	Pf3D7_05_v3	1240813	1241553	+	741	19.57	As-G	8		PF3D7_0530400	NO	NO	NO	NO	NO		NO	NO	NO	NO	NO	YES
Pf3D7lncRNA_0483	Pf3D7_05_v3	1297559	1300042	-	2484	13.2	Intergenic	1			NO	NO	NO	NO	NO		YES	NO	NO	NO	YES	NO
Pf3D7lncRNA_0484	Pf3D7_05_v3	1303157	1304762	+	1606	18.31	UTR-asc	1	PF3D7_0532100	PF3D7_0532200	NO	NO	NO	NO	NO		NO	YES	NO	NO	NO	NO
Pf3D7lncRNA_0485	Pf3D7_05_v3	1305036	1305274	+	239	9.62	As-UTR	7		UTR (PF3D7_0532200)	NO	NO	NO	NO	NO		NO	NO	YES	NO	NO	NO
Pf3D7lncRNA_0486	Pf3D7_05_v3	1305446	1306721	-	1276	11.76	Intergenic	1			NO	NO	NO	NO	NO		YES	NO	NO	NO	NO	NO
Pf3D7lncRNA_0487	Pf3D7_05_v3	1315687	1315973	+	287	10.8	Intergenic	9			NO	NO	NO	YES	NO		NO	NO	NO	NO	NO	YES
Pf3D7lncRNA_0488	Pf3D7_05_v3	1320086	1322295	+	2210	13.3	Intergenic	1			NO	NO	NO	NO	NO		YES	NO	NO	NO	NO	NO
Pf3D7lncRNA_0489	Pf3D7_06_v3	11208	11468	-	261	5.36	As-Intron	7		PF3D7_0600200	NO	NO	NO	YES	NO		NO	NO	NO	NO	NO	YES
Pf3D7lncRNA_0490	Pf3D7_06_v3	11979	13650	-	1672	19.8	As-G	8		PF3D7_0600200	NO	NO	NO	NO	NO		NO	YES	NO	NO	NO	NO
Pf3D7lncRNA_0491	Pf3D7_06_v3	13884	14552	+	669	11.06	Intergenic	2			NO	NO	NO	NO	NO		NO	NO	NO	NO	NO	YES
Pf3D7lncRNA_0492	Pf3D7_06_v3	14687	16772	+	2086	25.07	As-G	5		PF3D7_0600300	NO	NO	NO	NO	NO		NO	YES	NO	NO	NO	NO
Pf3D7lncRNA_0493	Pf3D7_06_v3	26473	28292	-	1820	26.37	As-G	8		PF3D7_0600500	NO	NO	NO	NO	NO		NO	YES	YES	NO	NO	NO
Pf3D7lncRNA_0494	Pf3D7_06_v3	28853	29880	+	1028	14.69	As-G	1		PF3D7_0600600	NO	NO	NO	NO	NO		NO	NO	NO	NO	NO	YES
Pf3D7lncRNA_0495	Pf3D7_06_v3	29127	29860	-	734	17.85	Sense	3	PF3D7_0600600	LncRNA	NO	NO	NO	NO	NO		NO	NO	NO	NO	NO	YES
Pf3D7lncRNA_0496	Pf3D7_06_v3	31323	31897	+	575	18.26	As-Intron	1		PF3D7_0600600	NO	NO	NO	NO	NO		NO	NO	NO	NO	NO	YES
Pf3D7lncRNA_0497	Pf3D7_06_v3	53623	55591	-	1969	20.42	Intergenic	1			NO	NO	NO	NO	NO		NO	NO	NO	NO	NO	YES
Pf3D7lncRNA_0498	Pf3D7_06_v3	62853	63451	+	599	21.2	As-lncRNA	9		LncRNA	NO	NO	NO	NO	NO		NO	NO	NO	NO	NO	YES
Pf3D7lncRNA_0499	Pf3D7_06_v3	62881	64965	-	2085	15.78	UTR-asc	1	PF3D7_0601500		NO	NO	NO	NO	NO		YES	NO	NO	NO	NO	NO
Pf3D7lncRNA_0500	Pf3D7_06_v3	65975	66557	+	583	23.33	As-G	9		PF3D7_0601500	NO	NO	NO	NO	NO		NO	NO	NO	NO	NO	YES
Pf3D7lncRNA_0501	Pf3D7_06_v3	73648	74941	-	1294	16	As-lncRNA	2		LncRNA	NO	NO	NO	NO	YES	PF3D7_0601800	NO	NO	NO	NO	NO	NO
Pf3D7lncRNA_0502	Pf3D7_06_v3	74774	76059	+	1286	12.29	As-UTR	1		UTR (PF3D7_0601800)	NO	NO	NO	NO	NO		NO	NO	NO	YES	NO	NO
Pf3D7lncRNA_0503	Pf3D7_06_v3	89624	90426	+	803	14.82	Intergenic	7			NO	NO	NO	YES	NO		NO	NO	NO	NO	NO	YES
Pf3D7lncRNA_0504	Pf3D7_06_v3	90793	91562	-	770	15.71	Intergenic	4			NO	NO	NO	YES	NO		NO	NO	NO	NO	NO	YES
Pf3D7lncRNA_0505	Pf3D7_06_v3	96790	97309	-	520	11.73	As-UTR	1		UTR (PF3D7_0602100)	NO	NO	NO	NO	NO		NO	NO	NO	NO	NO	YES
Pf3D7lncRNA_0506	Pf3D7_06_v3	112876	113356	+	481	14.14	Intergenic	7			NO	No	NO	NO	NO		NO	NO	NO	YES	NO	NO
Pf3D7lncRNA_0507	Pf3D7_06_v3	121445	121873	-	429	10.96	As-UTR	8		UTR (PF3D7_0603000)	NO	No	NO	NO	NO		YES	NO	NO	NO	NO	NO
Pf3D7lncRNA_0508	Pf3D7_06_v3	137244	138243	+	1000	14.1	As-G	4		PF3D7_0603400	NO	No	NO	NO	NO		NO	NO	NO	YES	NO	NO
Pf3D7lncRNA_0509	Pf3D7_06_v3	139133	140239	-	1107	25.75	As-G	9		PF3D7_0603500	NO	YES	NO	NO	NO		NO	YES	YES	NO	NO	NO
Pf3D7lncRNA_0510	Pf3D7_06_v3	149730	150572	-	843	15.18	As-UTR	8		UTR (PF3D7_0603700)	NO	NO	NO	NO	NO		NO	NO	YES	NO	NO	NO
Pf3D7lncRNA_0511	Pf3D7_06_v3	161233	161856	+	624	19.07	As-G	7		PF3D7_0603900	NO	NO	NO	NO	NO		NO	NO	NO	NO	NO	YES
Pf3D7lncRNA_0512	Pf3D7_06_v3	170920	172298	+	1379	18.93	As-G	7		PF3D7_0604100	NO	NO	NO	YES	NO		NO	NO	NO	YES	NO	NO
Pf3D7lncRNA_0513	Pf3D7_06_v3	178151	180537	+	2387	14.45	As-UTR	7		UTR (PF3D7_0604100)	NO	YES	NO	NO	NO		YES	YES	NO	YES	YES	NO
Pf3D7lncRNA_0514	Pf3D7_06_v3	185535	186786	-	1252	13.82	As-G	7		PF3D7_0604400, LncRNA	NO	NO	NO	NO	NO		YES	YES	YES	NO	NO	NO
Pf3D7lncRNA_0515	Pf3D7_06_v3	213660	215182	-	1523	16.35	As-G	1		PF3D7_0605000	NO	NO	NO	NO	NO		YES	NO	YES	NO	NO	NO
Pf3D7lncRNA_0516	Pf3D7_06_v3	228003	228712	+	710	22.96	As-G	7		PF3D7_0605600	NO	NO	NO	YES	NO		NO	NO	NO	NO	NO	YES
Pf3D7lncRNA_0517	Pf3D7_06_v3	237474	237731	+	258	11.24	As-UTR	9		UTR (PF3D7_0605800)	NO	NO	NO	YES	NO		NO	NO	NO	NO	NO	YES
Pf3D7lncRNA_0518	Pf3D7_06_v3	245218	246190	+	973	14.18	UTR-asc	7	PF3D7_0605800	UTR (PF3D7_0605800)	NO	NO	NO	NO	NO		YES	NO	NO	NO	NO	NO
Pf3D7lncRNA_0519	Pf3D7_06_v3	246983	247228	-	246	4.88	As-UTR	7		UTR (PF3D7_0605900)	NO	NO	NO	NO	NO		NO	NO	NO	NO	NO	YES
Pf3D7lncRNA_0520	Pf3D7_06_v3	247353	249570	-	2218	18.67	As-G	1		PF3D7_0605900	NO	NO	NO	NO	NO		NO	NO	YES	NO	NO	NO
Pf3D7lncRNA_0521	Pf3D7_06_v3	269674	270398	+	725	13.24	As-G	7		PF3D7_0606600	NO	NO	NO	NO	NO		NO	NO	NO	NO	NO	YES
Pf3D7lncRNA_0522	Pf3D7_06_v3	280271	281281	-	1011	13.25	Intergenic	1			NO	NO	NO	NO	NO		YES	NO	NO	NO	NO	NO
Pf3D7lncRNA_0523	Pf3D7_06_v3	289507	289708	+	202	16.34	As-UTR	9		UTR (PF3D7_0606800)	NO	NO	NO	NO	NO		NO	NO	YES	NO	NO	NO
Pf3D7lncRNA_0524	Pf3D7_06_v3	299981	300877	-	897	18.95	As-G	7		PF3D7_0607100	NO	NO	NO	YES	NO		NO	NO	NO	NO	NO	YES
Pf3D7lncRNA_0525	Pf3D7_06_v3	351098	353746	+	2649	15.93	As-G	1		PF3D7_0608400	NO	YES	NO	NO	NO		YES	YES	NO	NO	NO	NO
Pf3D7lncRNA_0526	Pf3D7_06_v3	354380	354704	-	325	18.77	As-G	9		PF3D7_0608600	NO	NO	NO	NO	NO		NO	NO	NO	NO	NO	YES
Pf3D7lncRNA_0527	Pf3D7_06_v3	357320	357634	-	315	11.43	As-UTR	5		UTR (PF3D7_0608700)	NO	NO	NO	NO	NO		NO	NO	NO	NO	NO	YES
Pf3D7lncRNA_0528	Pf3D7_06_v3	359379	360995	-	1617	19.73	As-G	1		PF3D7_0608700, UTR (PF3D7_0608800)	NO	NO	NO	NO	NO		YES	NO	YES	NO	NO	NO
Pf3D7lncRNA_0529	Pf3D7_06_v3	361405	362448	-	1044	12.07	As-UTR	9		UTR (PF3D7_0608800)	NO	NO	NO	NO	NO		NO	NO	NO	NO	NO	YES
Pf3D7lncRNA_0530	Pf3D7_06_v3	367235	367499	-	265	19.25	As-G	9		PF3D7_0608900	NO	NO	NO	NO	NO		NO	NO	NO	NO	NO	YES
Pf3D7lncRNA_0531	Pf3D7_06_v3	367679	368678	-	1000	17.7	As-G	7		PF3D7_0608900	NO	NO	NO	NO	NO		NO	NO	NO	NO	NO	YES
Pf3D7lncRNA_0532	Pf3D7_06_v3	392682	395742	-	3061	15.81	As-G	1		PF3D7_0609200	NO	NO	NO	NO	NO		NO	NO	NO	NO	NO	YES
Pf3D7lncRNA_0533	Pf3D7_06_v3	411851	412144	-	294	13.95	As-G	9		PF3D7_0609600	NO	NO	NO	YES	NO		NO	NO	NO	NO	NO	YES
Pf3D7lncRNA_0534	Pf3D7_06_v3	420391	422938	+	2548	19.78	UTR-asc	7	PF3D7_0609700	PF3D7_0609800	NO	YES	YES	NO	NO		NO	NO	YES	YES	NO	NO
Pf3D7lncRNA_0535	Pf3D7_06_v3	431242	432253	-	1012	16.4	As-G	1		PF3D7_0609900	NO	NO	NO	NO	NO		NO	NO	YES	NO	NO	NO
Pf3D7lncRNA_0536	Pf3D7_06_v3	441049	441273	-	225	12.89	Intergenic	7			NO	NO	NO	YES	NO		NO	NO	NO	NO	NO	YES
Pf3D7lncRNA_0537	Pf3D7_06_v3	441480	444152	-	2673	14.22	Intergenic	2			NO	NO	NO	NO	YES	PF3D7_0610300	NO	NO	NO	NO	NO	NO
Pf3D7lncRNA_0538	Pf3D7_06_v3	445998	446204	+	207	19.32	As-Intron	9		PF3D7_0610500	NO	NO	NO	NO	NO		NO	NO	NO	NO	NO	YES
Pf3D7lncRNA_0539	Pf3D7_06_v3	447137	448474	-	1338	12.11	Intergenic	1			NO	NO	NO	NO	NO		NO	NO	NO	NO	NO	YES
Pf3D7lncRNA_0540	Pf3D7_06_v3	450935	451914	-	980	18.88	As-G	4		PF3D7_0610600	NO	NO	NO	NO	NO		YES	YES	YES	NO	NO	NO
Pf3D7lncRNA_0541	Pf3D7_06_v3	461554	462082	+	529	12.85	As-UTR	4		UTR (PF3D7_0611000)	NO	NO	NO	NO	NO		NO	NO	NO	NO	NO	YES
Pf3D7lncRNA_0542	Pf3D7_06_v3	468712	469599	-	888	12.5	As-UTR	1		UTR (PF3D7_0611200, PF3D7_0611300)	NO	NO	NO	NO	NO		NO	NO	NO	NO	NO	YES
Pf3D7lncRNA_0543	Pf3D7_06_v3	474782	475793	+	1012	13.64	Intergenic	1			NO	NO	NO	NO	NO		YES	NO	NO	NO	NO	NO
Pf3D7lncRNA_0544	Pf3D7_06_v3	476047	477271	+	1225	14.86	Intergenic	7			NO	NO	NO	NO	NO		YES	NO	NO	NO	NO	NO
Pf3D7lncRNA_0545	Pf3D7_06_v3	490055	492183	+	2129	16.86	As-G	1		PF3D7_0611800	NO	NO	NO	NO	NO		NO	NO	NO	NO	NO	YES
Pf3D7lncRNA_0546	Pf3D7_06_v3	508890	509841	+	952	19.01	As-G	7		PF3D7_0612100	NO	NO	NO	NO	NO		NO	NO	NO	NO	NO	YES
Pf3D7lncRNA_0547	Pf3D7_06_v3	525741	527675	+	1935	20.78	As-G	1		PF3D7_0612700	NO	NO	NO	NO	NO		YES	YES	YES	NO	NO	NO
Pf3D7lncRNA_0548	Pf3D7_06_v3	527799	528931	+	1133	19.59	As-G	7		PF3D7_0612800	NO	NO	NO	NO	NO		NO	NO	YES	NO	NO	NO
Pf3D7lncRNA_0549	Pf3D7_06_v3	535991	537201	-	1211	14.37	UTR-asc	1	PF3D7_0613000	UTR (PF3D7_0613100)	NO	NO	NO	NO	NO		NO	NO	NO	NO	NO	YES
Pf3D7lncRNA_0550	Pf3D7_06_v3	535998	536740	+	743	15.48	As-G	4		PF3D7_0613000, LncRNA	NO	NO	NO	NO	NO		NO	NO	NO	NO	NO	YES
Pf3D7lncRNA_0551	Pf3D7_06_v3	546148	546400	-	253	18.18	Intergenic	7			NO	NO	NO	NO	NO		NO	NO	NO	NO	NO	YES
Pf3D7lncRNA_0552	Pf3D7_06_v3	553619	553972	-	354	15.25	As-UTR	7		UTR (PF3D7_0613600)	NO	NO	NO	NO	NO		NO	NO	NO	NO	YES	NO
Pf3D7lncRNA_0553	Pf3D7_06_v3	562159	563463	-	1305	13.41	UTR-asc	4	PF3D7_0613700	LncRNA	NO	NO	NO	NO	NO		YES	NO	NO	NO	NO	NO
Pf3D7lncRNA_0554	Pf3D7_06_v3	562206	562855	+	650	15.85	As-UTR	7		UTR (PF3D7_0613700)	NO	NO	NO	NO	NO		NO	NO	NO	NO	NO	YES
Pf3D7lncRNA_0555	Pf3D7_06_v3	565282	565677	+	396	13.64	Intergenic	7			NO	NO	NO	YES	NO		NO	NO	NO	NO	NO	YES
Pf3D7lncRNA_0556	Pf3D7_06_v3	589380	589860	+	481	18.92	As-G	7		PF3D7_0614100	NO	NO	NO	NO	NO		NO	NO	YES	NO	NO	NO
Pf3D7lncRNA_0557	Pf3D7_06_v3	592841	593878	+	1038	18.98	As-G	4		PF3D7_0614300	NO	NO	NO	NO	NO		YES	NO	NO	NO	NO	NO
Pf3D7lncRNA_0558	Pf3D7_06_v3	608145	608574	+	430	13.26	As-UTR	7		UTR (PF3D7_0614500)	NO	NO	NO	NO	NO		NO	NO	NO	NO	NO	YES
Pf3D7lncRNA_0559	Pf3D7_06_v3	610620	612240	+	1621	14.56	UTR-asc	1	PF3D7_0614700	PF3D7_0614600	NO	YES	YES	NO	NO		NO	NO	NO	NO	NO	YES
Pf3D7lncRNA_0560	Pf3D7_06_v3	630685	631448	+	764	14.66	As-G	1		PF3D7_0615300	NO	NO	NO	NO	NO		NO	NO	YES	NO	NO	NO
Pf3D7lncRNA_0561	Pf3D7_06_v3	646886	647256	+	371	19.14	As-G	8		PF3D7_0615600	NO	NO	NO	YES	NO		NO	NO	NO	NO	NO	YES
Pf3D7lncRNA_0562	Pf3D7_06_v3	661003	663323	+	2321	17.28	As-G	2		PF3D7_0615800, PF3D7_0615900	NO	YES	YES	NO	NO		NO	NO	YES	NO	NO	NO
Pf3D7lncRNA_0563	Pf3D7_06_v3	670718	671342	-	625	21.92	As-G	7		PF3D7_0616000	NO	NO	NO	NO	NO		NO	NO	NO	NO	NO	YES
Pf3D7lncRNA_0564	Pf3D7_06_v3	672852	673518	-	667	14.39	As-UTR	7		UTR (PF3D7_0616100)	NO	NO	NO	YES	NO		NO	NO	NO	NO	NO	YES
Pf3D7lncRNA_0565	Pf3D7_06_v3	691501	691804	+	304	15.79	As-G	9		PF3D7_0616700	NO	NO	NO	NO	NO		NO	NO	NO	NO	NO	YES
Pf3D7lncRNA_0566	Pf3D7_06_v3	696556	698644	-	2089	19.72	As-G	1		PF3D7_0616800	NO	NO	NO	NO	NO		NO	NO	NO	NO	NO	YES
Pf3D7lncRNA_0567	Pf3D7_06_v3	706134	707283	+	1150	12.43	UTR-asc	1	PF3D7_0617100		NO	NO	NO	NO	NO		YES	NO	NO	YES	NO	NO
Pf3D7lncRNA_0568	Pf3D7_06_v3	707520	707767	-	248	8.47	As-UTR	7		UTR (PF3D7_0617100)	NO	NO	NO	YES	NO		NO	NO	NO	NO	NO	YES
Pf3D7lncRNA_0569	Pf3D7_06_v3	713295	714356	-	1062	20.72	As-G	9		PF3D7_0617100	NO	YES	NO	YES	NO		NO	YES	YES	NO	NO	NO
Pf3D7lncRNA_0570	Pf3D7_06_v3	714641	715417	-	777	9.65	As-UTR	1		UTR (PF3D7_0617100, PF3D7_0617200)	NO	NO	NO	NO	NO		NO	YES	NO	NO	NO	NO
Pf3D7lncRNA_0571	Pf3D7_06_v3	719077	719439	-	363	10.74	As-UTR	7		UTR (PF3D7_0617200)	NO	NO	NO	YES	NO		NO	NO	NO	NO	NO	YES
Pf3D7lncRNA_0572	Pf3D7_06_v3	721900	722794	+	895	16.31	UTR-asc	1	PF3D7_0617300	UTR (PF3D7_0617400)	NO	NO	NO	NO	NO		NO	NO	NO	NO	NO	YES
Pf3D7lncRNA_0573	Pf3D7_06_v3	722405	724515	-	2111	22.55	Sense	4	PF3D7_0617400	LncRNA	NO	NO	NO	NO	NO		NO	NO	NO	NO	NO	YES
Pf3D7lncRNA_0574	Pf3D7_06_v3	724520	725295	+	776	15.21	As-Intron	4		PF3D7_0617400	NO	NO	NO	YES	NO		YES	YES	NO	NO	NO	NO
Pf3D7lncRNA_0575	Pf3D7_06_v3	727635	728315	+	681	40.23	As-G	8		PF3D7_0617400	NO	NO	NO	YES	NO		NO	NO	YES	NO	NO	NO
Pf3D7lncRNA_0576	Pf3D7_06_v3	734915	737004	-	2090	19.9	As-G	1		PF3D7_0617500	NO	NO	NO	NO	NO		YES	NO	NO	NO	NO	NO
Pf3D7lncRNA_0577	Pf3D7_06_v3	745271	745990	+	720	13.06	As-UTR	1		UTR (PF3D7_0617800)	NO	NO	NO	NO	NO		NO	NO	NO	NO	NO	YES
Pf3D7lncRNA_0578	Pf3D7_06_v3	747098	747691	+	594	17.34	As-UTR	8		UTR (PF3D7_0617800)	NO	NO	NO	NO	NO		NO	NO	NO	NO	NO	YES
Pf3D7lncRNA_0579	Pf3D7_06_v3	749459	751747	+	2289	13.63	As-UTR	1		UTR (PF3D7_0617800)	NO	NO	NO	NO	NO		YES	NO	NO	NO	NO	NO
Pf3D7lncRNA_0580	Pf3D7_06_v3	752128	753589	-	1462	14.02	As-UTR	1		UTR (PF3D7_0617900)	NO	NO	NO	NO	NO		YES	NO	NO	NO	YES	NO
Pf3D7lncRNA_0581	Pf3D7_06_v3	759893	760232	-	340	20.59	As-G	8		PF3D7_0618000	NO	NO	NO	YES	NO		YES	NO	NO	NO	NO	NO
Pf3D7lncRNA_0582	Pf3D7_06_v3	766647	766927	+	281	13.88	As-lncRNA	9		LncRNA	NO	NO	NO	YES	NO		NO	NO	NO	NO	NO	YES
Pf3D7lncRNA_0583	Pf3D7_06_v3	766780	767682	-	903	14.17	As-lncRNA	4		LncRNA	NO	NO	NO	NO	NO		NO	NO	NO	NO	NO	YES
Pf3D7lncRNA_0584	Pf3D7_06_v3	785862	787722	-	1861	17.73	UTR-asc	1	PF3D7_0619000	PF3D7_0618900	NO	YES	YES	NO	NO		YES	YES	YES	NO	NO	NO
Pf3D7lncRNA_0585	Pf3D7_06_v3	798397	798645	-	249	12.45	As-G	7		PF3D7_0619100	NO	NO	NO	NO	NO		NO	NO	NO	NO	NO	YES
Pf3D7lncRNA_0586	Pf3D7_06_v3	804623	805384	+	762	19.55	As-G	8		PF3D7_0619300	NO	NO	NO	YES	NO		NO	NO	NO	YES	NO	NO
Pf3D7lncRNA_0587	Pf3D7_06_v3	831356	831935	+	580	17.24	As-G	7		PF3D7_0619800	NO	NO	NO	NO	NO		NO	NO	NO	YES	NO	NO
Pf3D7lncRNA_0588	Pf3D7_06_v3	853707	854832	+	1126	13.59	UTR-asc	7	PF3D7_0620500		NO	NO	NO	NO	NO		YES	YES	NO	NO	NO	NO
Pf3D7lncRNA_0589	Pf3D7_06_v3	882325	883216	-	892	18.83	As-G	1		PF3D7_0621500	NO	NO	NO	NO	NO		NO	NO	YES	NO	NO	NO
Pf3D7lncRNA_0590	Pf3D7_06_v3	883782	884533	-	752	16.62	UTR-asc	8	PF3D7_0621600	PF3D7_0621700	NO	NO	NO	NO	NO		NO	NO	NO	NO	NO	YES
Pf3D7lncRNA_0591	Pf3D7_06_v3	900278	900644	+	367	18.26	As-G	9		PF3D7_0622100	NO	NO	NO	YES	NO		NO	NO	YES	YES	NO	NO
Pf3D7lncRNA_0592	Pf3D7_06_v3	906676	907060	+	385	10.65	As-UTR	7		UTR (PF3D7_0622200)	NO	NO	NO	YES	NO		NO	NO	NO	NO	NO	YES
Pf3D7lncRNA_0593	Pf3D7_06_v3	934737	935566	+	830	13.13	Intergenic	9			NO	NO	NO	YES	NO		YES	NO	NO	NO	NO	NO
Pf3D7lncRNA_0594	Pf3D7_06_v3	940332	940828	+	497	22.13	As-G	6		PF3D7_0623100	NO	NO	NO	NO	NO		NO	NO	NO	NO	NO	YES
Pf3D7lncRNA_0595	Pf3D7_06_v3	948173	948491	+	319	23.2	As-G	8		PF3D7_0623300	NO	NO	NO	NO	NO		YES	NO	YES	NO	NO	NO
Pf3D7lncRNA_0596	Pf3D7_06_v3	949671	950281	+	611	13.91	As-G	7		PF3D7_0623400	NO	NO	NO	NO	NO		NO	NO	NO	NO	NO	YES
Pf3D7lncRNA_0597	Pf3D7_06_v3	953187	953599	+	413	23.49	As-G	9		PF3D7_0623500	NO	NO	NO	NO	NO		NO	NO	NO	NO	NO	YES
Pf3D7lncRNA_0598	Pf3D7_06_v3	963086	964435	+	1350	19.19	As-G	1		PF3D7_0623800	NO	NO	NO	NO	NO		YES	NO	NO	NO	NO	NO
Pf3D7lncRNA_0599	Pf3D7_06_v3	973296	976529	+	3234	12.46	As-UTR	7		UTR (PF3D7_0623800)	NO	UNCLEAR	NO	NO	NO		YES	YES	NO	NO	YES	NO
Pf3D7lncRNA_0600	Pf3D7_06_v3	978241	979724	-	1484	13.81	As-UTR	1		UTR (PF3D7_0623900)	NO	NO	NO	NO	NO		YES	NO	NO	NO	NO	NO
Pf3D7lncRNA_0601	Pf3D7_06_v3	992887	996330	-	3444	16.72	As-G	1		PF3D7_0624500	NO	NO	NO	NO	NO		NO	YES	NO	NO	NO	NO
Pf3D7lncRNA_0602	Pf3D7_06_v3	996631	998163	-	1533	11.81	As-UTR	1		UTR (PF3D7_0624500)	NO	NO	NO	NO	NO		YES	NO	NO	NO	NO	NO
Pf3D7lncRNA_0603	Pf3D7_06_v3	1010061	1011506	+	1446	19.5	As-G	2		PF3D7_0624700	NO	NO	NO	YES	NO		NO	YES	YES	NO	NO	NO
Pf3D7lncRNA_0604	Pf3D7_06_v3	1022788	1024966	-	2179	17.35	As-G	1		PF3D7_0625100	NO	NO	NO	NO	NO		YES	NO	YES	NO	NO	NO
Pf3D7lncRNA_0605	Pf3D7_06_v3	1027176	1027462	+	287	21.25	As-G	9		PF3D7_0625300	NO	NO	NO	NO	NO		NO	NO	NO	NO	NO	YES
Pf3D7lncRNA_0606	Pf3D7_06_v3	1031736	1032143	+	408	13.97	As-UTR	7		UTR (PF3D7_0625400)	NO	NO	NO	NO	NO		NO	NO	NO	YES	NO	NO
Pf3D7lncRNA_0607	Pf3D7_06_v3	1036628	1037045	-	418	14.83	As-UTR	7		UTR (PF3D7_0625500)	NO	NO	NO	NO	NO		YES	YES	NO	NO	NO	NO
Pf3D7lncRNA_0608	Pf3D7_06_v3	1060385	1061590	+	1206	18.82	As-G	2		PF3D7_0626300	NO	NO	NO	NO	NO		YES	NO	YES	YES	NO	NO
Pf3D7lncRNA_0609	Pf3D7_06_v3	1075391	1077077	-	1687	20.39	As-G	4		PF3D7_0626700	NO	NO	NO	NO	NO		NO	NO	NO	NO	NO	YES
Pf3D7lncRNA_0610	Pf3D7_06_v3	1081644	1082098	-	455	15.16	As-UTR	9		UTR (PF3D7_0626800)	NO	NO	NO	NO	NO		NO	NO	NO	NO	NO	YES
Pf3D7lncRNA_0611	Pf3D7_06_v3	1095018	1095779	+	762	17.85	As-G	1		PF3D7_0627200	NO	NO	NO	NO	NO		NO	YES	NO	NO	NO	NO
Pf3D7lncRNA_0612	Pf3D7_06_v3	1099378	1100628	+	1251	16.47	As-G	1		PF3D7_0627400	NO	NO	NO	NO	NO		NO	YES	NO	NO	NO	NO
Pf3D7lncRNA_0613	Pf3D7_06_v3	1101017	1102402	+	1386	19.34	As-G	1		PF3D7_0627500	NO	NO	NO	NO	NO		NO	NO	YES	NO	NO	NO
Pf3D7lncRNA_0614	Pf3D7_06_v3	1154978	1156268	+	1291	15.1	Intergenic	1			NO	NO	NO	NO	NO		YES	NO	NO	NO	NO	NO
Pf3D7lncRNA_0615	Pf3D7_06_v3	1169767	1174038	+	4272	16.85	UTR-asc	1	PF3D7_0628200	PF3D7_0628300	NO	NO	NO	NO	NO		NO	NO	YES	NO	NO	NO
Pf3D7lncRNA_0616	Pf3D7_06_v3	1180522	1181054	+	533	19.51	As-G	9		PF3D7_0628600	NO	NO	NO	NO	NO		NO	NO	NO	NO	NO	YES
Pf3D7lncRNA_0617	Pf3D7_06_v3	1202130	1203226	+	1097	14.31	As-UTR	1		UTR (PF3D7_0629200)	NO	NO	NO	NO	NO		YES	NO	NO	NO	NO	NO
Pf3D7lncRNA_0618	Pf3D7_06_v3	1207318	1208541	-	1224	18.14	As-G	1		PF3D7_0629300	NO	NO	NO	NO	NO		YES	NO	YES	NO	NO	NO
Pf3D7lncRNA_0619	Pf3D7_06_v3	1270945	1272004	+	1060	14.53	As-UTR	7		UTR (PF3D7_0630400)	NO	NO	NO	NO	NO		NO	NO	YES	NO	NO	NO
Pf3D7lncRNA_0620	Pf3D7_06_v3	1278191	1279256	-	1066	14.63	As-UTR	1		UTR (PF3D7_0630500)	NO	NO	NO	NO	NO		NO	NO	NO	YES	NO	NO
Pf3D7lncRNA_0621	Pf3D7_06_v3	1283530	1283947	-	418	13.4	As-UTR	9		UTR (PF3D7_0630600)	NO	NO	NO	NO	NO		NO	NO	NO	NO	NO	YES
Pf3D7lncRNA_0622	Pf3D7_06_v3	1298607	1299186	-	580	23.28	As-G	9		PF3D7_0631100	NO	NO	NO	NO	NO		NO	NO	NO	NO	NO	YES
Pf3D7lncRNA_0623	Pf3D7_06_v3	1301715	1302504	-	790	26.71	As-UTR	9		LncRNA, UTR (PF3D7_0631100)	NO	NO	NO	NO	NO		NO	NO	NO	NO	NO	YES
Pf3D7lncRNA_0624	Pf3D7_06_v3	1306581	1312985	+	6405	36.03	Intergenic	1			NO	YES	YES	NO	NO		YES	NO	NO	NO	NO	NO
Pf3D7lncRNA_0625	Pf3D7_06_v3	1347245	1348773	-	1529	27.27	As-G	2		PF3D7_0632300	NO	NO	NO	NO	NO		NO	NO	NO	NO	NO	YES
Pf3D7lncRNA_0626	Pf3D7_06_v3	1350266	1350522	-	257	10.89	As-UTR	9		UTR (PF3D7_0632400)	NO	NO	NO	NO	NO		NO	NO	NO	NO	NO	YES
Pf3D7lncRNA_0627	Pf3D7_06_v3	1350607	1350959	-	353	12.46	As-G	5		PF3D7_0632400	NO	NO	NO	NO	NO		NO	YES	NO	NO	NO	NO
Pf3D7lncRNA_0628	Pf3D7_06_v3	1352543	1353212	-	670	12.69	As-lncRNA	1		LncRNA	NO	NO	NO	NO	NO		NO	NO	NO	NO	NO	YES
Pf3D7lncRNA_0629	Pf3D7_06_v3	1353155	1353828	+	674	9.2	As-lncRNA	1		LncRNA	NO	NO	NO	NO	NO		NO	NO	NO	NO	NO	YES
Pf3D7lncRNA_0630	Pf3D7_06_v3	1353468	1354325	-	858	21.45	Sense	2	PF3D7_0632500	LncRNA	NO	NO	NO	NO	NO		NO	NO	NO	NO	NO	YES
Pf3D7lncRNA_0631	Pf3D7_06_v3	1355592	1356072	+	481	9.36	As-Intron	5		PF3D7_0632500	NO	NO	NO	YES	NO		NO	NO	NO	YES	NO	NO
Pf3D7lncRNA_0632	Pf3D7_06_v3	1373409	1373832	-	424	12.03	Intergenic	1			NO	NO	NO	NO	NO		NO	NO	NO	NO	NO	YES
Pf3D7lncRNA_0633	Pf3D7_06_v3	1374013	1375746	+	1734	21.86	As-G	2		PF3D7_0632800	NO	NO	NO	NO	NO		YES	YES	NO	NO	NO	NO
Pf3D7lncRNA_0634	Pf3D7_06_v3	1374437	1378159	-	3723	25.54	Sense	4	PF3D7_0632800	LncRNA	NO	NO	NO	NO	NO		NO	NO	NO	NO	NO	YES
Pf3D7lncRNA_0635	Pf3D7_06_v3	1376827	1377330	+	504	8.93	As-Intron	5		PF3D7_0632800	NO	NO	NO	NO	NO		NO	NO	NO	NO	NO	YES
Pf3D7lncRNA_0636	Pf3D7_07_v3	25816	26374	-	559	8.41	As-Intron	1		PF3D7_0700100	NO	NO	NO	YES	NO		NO	NO	NO	NO	NO	YES
Pf3D7lncRNA_0637	Pf3D7_07_v3	28146	28442	+	297	11.78	UTR-asc	6	PF3D7_0700100	LncRNA	NO	NO	NO	NO	NO		NO	NO	NO	NO	NO	YES
Pf3D7lncRNA_0638	Pf3D7_07_v3	28202	28846	-	645	9.92	As-lncRNA	2		LncRNA	NO	NO	NO	NO	NO		NO	NO	NO	NO	NO	YES
Pf3D7lncRNA_0639	Pf3D7_07_v3	53130	54407	-	1278	17.76	As-G	2		PF3D7_0701000	NO	NO	NO	NO	NO		NO	YES	NO	NO	NO	NO
Pf3D7lncRNA_0640	Pf3D7_07_v3	54562	56883	+	2322	20.33	As-G	1		PF3D7_0701100	NO	NO	NO	NO	NO		YES	YES	YES	NO	NO	NO
Pf3D7lncRNA_0641	Pf3D7_07_v3	58320	59077	+	758	10.55	Intergenic	8			NO	NO	NO	NO	NO		NO	NO	NO	NO	NO	YES
Pf3D7lncRNA_0642	Pf3D7_07_v3	86761	87640	-	880	14.09	As-lncRNA	7		LncRNA	NO	NO	NO	NO	NO		YES	NO	NO	NO	NO	NO
Pf3D7lncRNA_0643	Pf3D7_07_v3	86791	87495	+	705	14.75	As-lncRNA	7		LncRNA	NO	NO	NO	YES	NO		NO	NO	NO	NO	NO	YES
Pf3D7lncRNA_0644	Pf3D7_07_v3	94913	95261	+	349	15.19	UTR-asc	7	PF3D7_0702300	UTR (PF3D7_0702200)	NO	NO	NO	NO	NO		YES	NO	NO	YES	NO	NO
Pf3D7lncRNA_0645	Pf3D7_07_v3	101604	102268	-	665	23.46	As-G	7		PF3D7_0702400	NO	NO	NO	NO	NO		NO	NO	NO	NO	NO	YES
Pf3D7lncRNA_0646	Pf3D7_07_v3	109275	111309	-	2035	16.17	UTR-asc	7	PF3D7_0702700	PF3D7_0702600	NO	NO	NO	NO	NO		YES	YES	YES	NO	NO	NO
Pf3D7lncRNA_0647	Pf3D7_07_v3	118945	119406	-	462	18.61	As-G	8		PF3D7_0703000	NO	NO	NO	NO	NO		NO	NO	NO	NO	NO	YES
Pf3D7lncRNA_0648	Pf3D7_07_v3	132714	133383	-	670	10.6	Intergenic	1			NO	NO	NO	NO	NO		NO	NO	NO	NO	NO	YES
Pf3D7lncRNA_0649	Pf3D7_07_v3	142528	142850	-	323	8.98	As-G	8		PF3D7_0703500	NO	NO	NO	NO	NO		NO	NO	NO	NO	NO	YES
Pf3D7lncRNA_0650	Pf3D7_07_v3	143234	144632	-	1399	15.44	As-G	3		PF3D7_0703600	NO	NO	NO	NO	NO		NO	NO	YES	NO	NO	NO
Pf3D7lncRNA_0651	Pf3D7_07_v3	148315	148834	+	520	11.54	Intergenic	1			NO	NO	NO	YES	NO		NO	NO	NO	NO	NO	YES
Pf3D7lncRNA_0652	Pf3D7_07_v3	178055	178486	-	432	16.44	Intergenic	7			NO	NO	NO	YES	NO		NO	NO	NO	NO	NO	YES
Pf3D7lncRNA_0653	Pf3D7_07_v3	195927	197087	-	1161	14.38	As-UTR	1		UTR (PF3D7_0704300)	NO	NO	NO	NO	NO		NO	NO	NO	NO	NO	YES
Pf3D7lncRNA_0654	Pf3D7_07_v3	202807	204116	-	1310	16.49	As-G	1		PF3D7_0704300	NO	NO	NO	NO	NO		NO	YES	NO	NO	NO	NO
Pf3D7lncRNA_0655	Pf3D7_07_v3	216380	216985	+	606	20.79	As-G	4		PF3D7_0704600	NO	NO	NO	YES	NO		NO	NO	NO	NO	NO	YES
Pf3D7lncRNA_0656	Pf3D7_07_v3	230753	231665	+	913	15.99	Intergenic	7			NO	NO	NO	NO	NO		NO	NO	NO	NO	NO	YES
Pf3D7lncRNA_0657	Pf3D7_07_v3	231979	232929	-	951	12.09	As-UTR	1		UTR (PF3D7_0704700)	NO	NO	NO	NO	NO		YES	YES	NO	NO	NO	NO
Pf3D7lncRNA_0658	Pf3D7_07_v3	245734	246440	+	707	15.42	As-G	1		PF3D7_0705000	NO	NO	NO	NO	NO		NO	NO	NO	NO	NO	YES
Pf3D7lncRNA_0659	Pf3D7_07_v3	254513	255074	-	562	19.04	As-G	9		PF3D7_0705100	NO	NO	NO	NO	NO		NO	NO	NO	NO	NO	YES
Pf3D7lncRNA_0660	Pf3D7_07_v3	259767	261147	-	1381	16.22	As-G	7		PF3D7_0705200	NO	NO	NO	NO	NO		NO	NO	NO	NO	NO	YES
Pf3D7lncRNA_0661	Pf3D7_07_v3	280172	280988	+	817	9.06	As-UTR	1		UTR (PF3D7_0705500, PF3D7_0705600)	NO	NO	NO	NO	NO		YES	YES	NO	NO	NO	NO
Pf3D7lncRNA_0662	Pf3D7_07_v3	286409	287685	+	1277	11.9	As-G	4		PF3D7_0705800	NO	NO	NO	NO	NO		YES	NO	YES	NO	NO	NO
Pf3D7lncRNA_0663	Pf3D7_07_v3	307209	307542	+	334	7.19	UTR-asc	9	PF3D7_0706300	UTR (PF3D7_0706400)	NO	NO	NO	NO	NO		NO	NO	NO	NO	NO	YES
Pf3D7lncRNA_0664	Pf3D7_07_v3	309484	310082	+	599	16.03	As-G	7		PF3D7_0706500	NO	NO	NO	NO	NO		NO	NO	NO	NO	NO	YES
Pf3D7lncRNA_0665	Pf3D7_07_v3	316762	319522	+	2761	13.36	UTR-asc	1	PF3D7_0706600		NO	NO	NO	NO	NO		YES	NO	NO	NO	NO	NO
Pf3D7lncRNA_0666	Pf3D7_07_v3	324232	326364	-	2133	19.74	As-G	1		PF3D7_0706700, PF3D7_0706800	NO	NO	NO	NO	NO		YES	YES	YES	NO	NO	NO
Pf3D7lncRNA_0667	Pf3D7_07_v3	327761	328757	+	997	14.84	As-lncRNA	7		LncRNA	YES	NO	NO	NO	YES	PF3D7_0707000	NO	NO	NO	NO	NO	NO
Pf3D7lncRNA_0668	Pf3D7_07_v3	327908	328555	-	648	14.35	As-G	7		PF3D7_0707000	NO	NO	NO	NO	NO		NO	NO	NO	NO	NO	YES
Pf3D7lncRNA_0669	Pf3D7_07_v3	337252	337849	-	598	12.37	As-UTR	1		UTR (PF3D7_0707300)	NO	NO	NO	NO	NO		YES	NO	NO	NO	YES	NO
Pf3D7lncRNA_0670	Pf3D7_07_v3	341110	343053	-	1944	15.95	As-G	4		PF3D7_0707300	NO	UNCLEAR	NO	NO	NO		NO	YES	NO	NO	NO	NO
Pf3D7lncRNA_0671	Pf3D7_07_v3	344882	346681	-	1800	19.33	As-G	1		PF3D7_0707400	NO	NO	NO	NO	NO		YES	NO	YES	NO	NO	NO
Pf3D7lncRNA_0672	Pf3D7_07_v3	353754	356222	-	2469	14.74	As-G	1		PF3D7_0707600	NO	NO	NO	NO	NO		NO	NO	YES	NO	NO	NO
Pf3D7lncRNA_0673	Pf3D7_07_v3	368101	368475	-	375	18.4	As-UTR	8		UTR (PF3D7_0708008)	NO	NO	NO	YES	NO		NO	NO	NO	NO	NO	YES
Pf3D7lncRNA_0674	Pf3D7_07_v3	379383	380504	-	1122	12.48	As-UTR	1		UTR (PF3D7_0708300)	NO	NO	NO	NO	NO		NO	YES	YES	NO	NO	NO
Pf3D7lncRNA_0675	Pf3D7_07_v3	393181	394357	-	1177	13.68	As-UTR	1		UTR (PF3D7_0708800)	NO	NO	NO	NO	NO		YES	NO	NO	NO	NO	NO
Pf3D7lncRNA_0676	Pf3D7_07_v3	406473	407605	-	1133	13.77	As-UTR	4		UTR (PF3D7_0709000, PF3D7_0709100)	NO	NO	NO	NO	YES	PF3D7_0709050	NO	NO	YES	NO	NO	NO
Pf3D7lncRNA_0677	Pf3D7_07_v3	422717	423350	+	634	11.67	As-G	7		PF3D7_0709400	NO	NO	NO	YES	NO		NO	NO	NO	YES	NO	NO
Pf3D7lncRNA_0678	Pf3D7_07_v3	447188	447617	+	430	16.28	As-G	8		PF3D7_0710000	NO	YES	NO	NO	NO		NO	NO	NO	YES	NO	NO
Pf3D7lncRNA_0679	Pf3D7_07_v3	461109	461948	-	840	16.43	As-G	8		PF3D7_0710100	NO	NO	NO	NO	NO		NO	NO	NO	NO	NO	YES
Pf3D7lncRNA_0680	Pf3D7_07_v3	480383	481458	+	1076	16.26	As-G	7		PF3D7_0710700	NO	NO	NO	NO	NO		NO	NO	NO	YES	NO	NO
Pf3D7lncRNA_0681	Pf3D7_07_v3	482707	483316	+	610	21.15	As-G	8		PF3D7_0710800	NO	NO	NO	YES	NO		NO	NO	NO	NO	NO	YES
Pf3D7lncRNA_0682	Pf3D7_07_v3	491602	492627	+	1026	13.94	As-G	7		PF3D7_0711100	NO	YES	NO	NO	NO		NO	NO	YES	YES	NO	NO
Pf3D7lncRNA_0683	Pf3D7_07_v3	503268	503676	+	409	16.38	As-UTR	7		UTR (PF3D7_0711400)	NO	NO	NO	YES	NO		NO	NO	NO	NO	NO	YES
Pf3D7lncRNA_0684	Pf3D7_07_v3	511023	511670	-	648	13.73	Intergenic	9			NO	NO	NO	YES	NO		NO	NO	NO	NO	NO	YES
Pf3D7lncRNA_0685	Pf3D7_07_v3	513687	513959	+	273	6.59	As-Intron	7		PF3D7_0711700	NO	NO	NO	YES	NO		NO	NO	NO	NO	NO	YES
Pf3D7lncRNA_0686	Pf3D7_07_v3	529102	529632	+	531	7.91	As-Intron	2		PF3D7_0712000	NO	NO	NO	NO	NO		NO	NO	NO	NO	NO	YES
Pf3D7lncRNA_0687	Pf3D7_07_v3	529899	530526	+	628	32.96	As-G	8		PF3D7_0712000	NO	NO	NO	YES	NO		NO	NO	YES	NO	NO	NO
Pf3D7lncRNA_0688	Pf3D7_07_v3	544577	545081	+	505	8.32	As-Intron	4		PF3D7_0712300	NO	NO	NO	YES	NO		NO	NO	NO	NO	NO	YES
Pf3D7lncRNA_0689	Pf3D7_07_v3	551685	553854	-	2170	22.03	Sense	7	PF3D7_0712400	LncRNA	NO	NO	NO	NO	NO		NO	NO	NO	NO	NO	YES
Pf3D7lncRNA_0690	Pf3D7_07_v3	553783	553971	+	189	4.76	As-Intron	7		PF3D7_0712400	NO	NO	NO	NO	NO		NO	NO	NO	NO	NO	YES
Pf3D7lncRNA_0691	Pf3D7_07_v3	568359	568951	+	593	12.65	As-Intron	4		PF3D7_0712600	NO	NO	NO	NO	NO		NO	NO	NO	NO	NO	YES
Pf3D7lncRNA_0692	Pf3D7_07_v3	583033	583655	+	623	12.52	As-Intron	6		PF3D7_0712800	NO	NO	NO	YES	NO		NO	NO	NO	NO	NO	YES
Pf3D7lncRNA_0693	Pf3D7_07_v3	591554	591805	-	252	9.92	Sense	7	PF3D7_0712900		NO	NO	NO	YES	NO		NO	NO	NO	NO	NO	YES
Pf3D7lncRNA_0694	Pf3D7_07_v3	591875	592291	+	417	8.39	As-Intron	4		PF3D7_0712900	NO	NO	NO	YES	NO		NO	NO	NO	NO	NO	YES
Pf3D7lncRNA_0695	Pf3D7_07_v3	610037	610896	-	860	22.79	As-G	9		PF3D7_0713300	NO	NO	NO	NO	NO		NO	NO	NO	NO	NO	YES
Pf3D7lncRNA_0696	Pf3D7_07_v3	611247	611807	-	561	10.52	Intergenic	4			NO	NO	NO	NO	NO		NO	NO	NO	NO	NO	YES
Pf3D7lncRNA_0697	Pf3D7_07_v3	625618	627841	+	2224	15.83	As-G	4		UTR (PF3D7_0713800), PF3D7_0713900	NO	NO	NO	YES	NO		NO	NO	NO	NO	NO	YES
Pf3D7lncRNA_0698	Pf3D7_07_v3	639676	640130	+	455	12.09	As-UTR	7		UTR (PF3D7_0713900)	NO	NO	NO	YES	NO		NO	NO	NO	YES	NO	NO
Pf3D7lncRNA_0699	Pf3D7_07_v3	644672	646083	+	1412	14.59	As-UTR	7		UTR (PF3D7_0714000)	NO	NO	NO	NO	NO		YES	NO	NO	NO	NO	NO
Pf3D7lncRNA_0700	Pf3D7_07_v3	649457	649908	-	452	12.39	Intergenic	7			NO	NO	NO	YES	NO		NO	NO	NO	NO	NO	YES
Pf3D7lncRNA_0701	Pf3D7_07_v3	665283	666725	-	1443	18.92	As-G	7		PF3D7_0714500	NO	NO	NO	NO	NO		NO	NO	NO	NO	NO	YES
Pf3D7lncRNA_0702	Pf3D7_07_v3	668982	670018	-	1037	16.39	As-G	7		PF3D7_0714600	NO	NO	NO	NO	NO		NO	YES	NO	NO	NO	NO
Pf3D7lncRNA_0703	Pf3D7_07_v3	670321	670591	-	271	7.75	As-UTR	7		UTR (PF3D7_0714600)	NO	NO	NO	NO	NO		NO	NO	NO	NO	NO	YES
Pf3D7lncRNA_0704	Pf3D7_07_v3	687123	687757	+	635	13.86	As-UTR	4		UTR (PF3D7_0715300, PF3D7_0715400)	NO	NO	NO	NO	NO		NO	NO	NO	YES	NO	NO
Pf3D7lncRNA_0705	Pf3D7_07_v3	714916	715934	-	1019	14.33	As-G	4		PF3D7_0716200	NO	NO	NO	NO	NO		NO	NO	NO	NO	NO	YES
Pf3D7lncRNA_0706	Pf3D7_07_v3	721762	723514	-	1753	20.08	As-G	9		PF3D7_0716500	NO	NO	NO	YES	NO		NO	NO	NO	NO	NO	YES
Pf3D7lncRNA_0707	Pf3D7_07_v3	726197	727587	-	1391	19.12	As-G	4		PF3D7_0716600	NO	NO	NO	NO	NO		NO	YES	YES	NO	NO	NO
Pf3D7lncRNA_0708	Pf3D7_07_v3	735147	740745	-	5599	17.79	As-G	8		PF3D7_0716900	NO	UNCLEAR	NO	NO	NO		YES	YES	YES	NO	NO	NO
Pf3D7lncRNA_0709	Pf3D7_07_v3	750948	751185	-	238	11.76	As-UTR	7		UTR (PF3D7_0717300, PF3D7_0717400)	NO	NO	NO	NO	NO		NO	NO	NO	NO	NO	YES
Pf3D7lncRNA_0710	Pf3D7_07_v3	754075	754673	-	599	16.03	As-G	7		PF3D7_0717400	NO	YES	NO	NO	NO		NO	NO	NO	NO	NO	YES
Pf3D7lncRNA_0711	Pf3D7_07_v3	763412	764193	+	782	17.39	As-UTR	4		UTR (PF3D7_0717700)	NO	NO	NO	NO	NO		NO	NO	NO	NO	NO	YES
Pf3D7lncRNA_0712	Pf3D7_07_v3	764557	765139	+	583	21.78	As-G	8		PF3D7_0717700	NO	NO	NO	NO	NO		NO	NO	NO	NO	NO	YES
Pf3D7lncRNA_0713	Pf3D7_07_v3	766611	767659	+	1049	15.63	As-G	8		UTR (PF3D7_0717700), PF3D7_0717800	NO	NO	NO	NO	NO		YES	NO	NO	NO	NO	NO
Pf3D7lncRNA_0714	Pf3D7_07_v3	775866	777358	+	1493	17.21	As-G	7		PF3D7_0718000	NO	NO	NO	YES	NO		YES	YES	NO	NO	NO	NO
Pf3D7lncRNA_0715	Pf3D7_07_v3	806645	807786	+	1142	15.15	As-lncRNA	4		LncRNA	NO	NO	NO	NO	NO		YES	NO	NO	YES	NO	NO
Pf3D7lncRNA_0716	Pf3D7_07_v3	807681	809290	-	1610	16.15	As-G	7		LncRNA, PF3D7_CEN07	NO	NO	NO	NO	NO		YES	NO	NO	NO	NO	NO
Pf3D7lncRNA_0717	Pf3D7_07_v3	821249	821494	-	246	17.07	Intergenic	7			NO	NO	NO	NO	NO		NO	NO	NO	NO	NO	YES
Pf3D7lncRNA_0718	Pf3D7_07_v3	821915	826252	-	4338	17.75	As-G	5		PF3D7_0718400, PF3D7_0718500	NO	NO	NO	NO	NO		NO	YES	YES	NO	NO	NO
Pf3D7lncRNA_0719	Pf3D7_07_v3	833279	834962	+	1684	20.72	As-G	4		PF3D7_0718800	NO	NO	NO	NO	NO		NO	NO	YES	NO	NO	NO
Pf3D7lncRNA_0720	Pf3D7_07_v3	836316	836937	-	622	21.86	As-G	7		PF3D7_0718900	NO	NO	NO	NO	NO		YES	NO	YES	NO	NO	NO
Pf3D7lncRNA_0721	Pf3D7_07_v3	854293	856848	+	2556	19.05	As-G	1		PF3D7_0719500	NO	NO	NO	NO	NO		NO	YES	YES	YES	NO	NO
Pf3D7lncRNA_0722	Pf3D7_07_v3	857713	859577	+	1865	18.61	As-G	4		PF3D7_0719600	NO	NO	NO	NO	NO		NO	NO	NO	NO	NO	YES
Pf3D7lncRNA_0723	Pf3D7_07_v3	875612	875828	-	217	15.21	As-G	8		PF3D7_0719900	NO	NO	NO	NO	NO		NO	NO	NO	NO	NO	YES
Pf3D7lncRNA_0724	Pf3D7_07_v3	890457	891388	-	932	11.59	UTR-asc	9	PF3D7_0720600	UTR (PF3D7_0720700)	NO	YES	NO	NO	NO		NO	YES	NO	NO	NO	NO
Pf3D7lncRNA_0725	Pf3D7_07_v3	900614	901058	-	445	18.88	As-G	2		PF3D7_0720800	NO	NO	NO	NO	NO		NO	NO	NO	NO	NO	YES
Pf3D7lncRNA_0726	Pf3D7_07_v3	913835	915253	-	1419	17.83	As-G	1		PF3D7_0721000	NO	NO	NO	NO	NO		NO	YES	NO	NO	NO	NO
Pf3D7lncRNA_0727	Pf3D7_07_v3	933412	934579	+	1168	14.98	UTR-asc	4	PF3D7_0721700		NO	NO	NO	NO	NO		YES	NO	NO	YES	NO	NO
Pf3D7lncRNA_0728	Pf3D7_07_v3	942292	943689	-	1398	16.6	As-G	1		PF3D7_0722000	NO	NO	NO	NO	NO		NO	NO	NO	NO	NO	YES
Pf3D7lncRNA_0729	Pf3D7_07_v3	944606	945665	-	1060	20.09	As-G	1		PF3D7_0722100	NO	NO	NO	NO	NO		YES	NO	YES	NO	NO	NO
Pf3D7lncRNA_0730	Pf3D7_07_v3	954026	954263	-	238	14.29	Intergenic	7			NO	NO	NO	NO	NO		NO	NO	NO	NO	NO	YES
Pf3D7lncRNA_0731	Pf3D7_07_v3	959111	959735	+	625	25.92	As-G	9		PF3D7_0722600	NO	NO	NO	NO	NO		NO	NO	NO	NO	NO	YES
Pf3D7lncRNA_0732	Pf3D7_07_v3	973760	974907	-	1148	17.33	As-G	4		PF3D7_0723200	NO	NO	NO	NO	NO		YES	NO	NO	NO	NO	NO
Pf3D7lncRNA_0733	Pf3D7_07_v3	990851	991403	-	553	20.61	As-G	7		PF3D7_0723700	NO	NO	NO	NO	NO		NO	NO	NO	NO	NO	YES
Pf3D7lncRNA_0734	Pf3D7_07_v3	998705	1000238	-	1534	17.34	UTR-asc	4	PF3D7_0723900	PF3D7_0723800	NO	YES	NO	NO	NO		NO	NO	NO	NO	NO	YES
Pf3D7lncRNA_0735	Pf3D7_07_v3	1017813	1019526	+	1714	14.47	As-UTR	1		UTR (PF3D7_0724200)	NO	NO	NO	NO	NO		YES	NO	NO	NO	NO	NO
Pf3D7lncRNA_0736	Pf3D7_07_v3	1021390	1023085	-	1696	17.28	As-G	1		PF3D7_0724300	NO	NO	NO	NO	NO		NO	NO	YES	NO	NO	NO
Pf3D7lncRNA_0737	Pf3D7_07_v3	1033677	1034636	+	960	15.73	As-UTR	1		UTR (PF3D7_0724700)	NO	NO	NO	NO	NO		YES	NO	NO	NO	NO	NO
Pf3D7lncRNA_0738	Pf3D7_07_v3	1035533	1036049	+	517	18.76	As-G	8		PF3D7_0724700	NO	NO	NO	NO	NO		NO	NO	NO	NO	NO	YES
Pf3D7lncRNA_0739	Pf3D7_07_v3	1047102	1047468	+	367	9.54	As-G	7		PF3D7_0724800	NO	NO	NO	NO	NO		YES	NO	NO	YES	NO	NO
Pf3D7lncRNA_0740	Pf3D7_07_v3	1050150	1051157	+	1008	17.06	Intergenic	1			NO	NO	NO	NO	NO		NO	NO	NO	NO	NO	YES
Pf3D7lncRNA_0741	Pf3D7_07_v3	1076417	1077072	+	656	19.51	As-lncRNA	4		LncRNA	NO	NO	NO	YES	NO		NO	NO	NO	YES	NO	NO
Pf3D7lncRNA_0742	Pf3D7_07_v3	1078121	1079446	-	1326	17.19	As-G	9		PF3D7_0725400	NO	NO	NO	NO	NO		NO	NO	YES	NO	NO	NO
Pf3D7lncRNA_0743	Pf3D7_07_v3	1080077	1081190	-	1114	15.8	As-UTR	2		UTR (PF3D7_0725400)	NO	NO	NO	NO	NO		NO	NO	NO	NO	NO	YES
Pf3D7lncRNA_0744	Pf3D7_07_v3	1090504	1091480	-	977	12.59	As-lncRNA	1		LncRNA	NO	NO	NO	NO	NO		NO	NO	NO	NO	NO	YES
Pf3D7lncRNA_0745	Pf3D7_07_v3	1090771	1091350	+	580	13.79	As-lncRNA	8		LncRNA	NO	NO	NO	NO	NO		NO	NO	NO	NO	NO	YES
Pf3D7lncRNA_0746	Pf3D7_07_v3	1092424	1093552	+	1129	15.59	As-G	7		PF3D7_0726050	NO	YES	NO	NO	NO		NO	NO	NO	NO	NO	YES
Pf3D7lncRNA_0747	Pf3D7_07_v3	1098329	1099617	+	1289	11.64	UTR-asc	9	PF3D7_0726200		NO	NO	NO	NO	NO		YES	YES	NO	NO	NO	NO
Pf3D7lncRNA_0748	Pf3D7_07_v3	1138686	1139049	+	364	14.01	Intergenic	7			NO	NO	NO	NO	NO		NO	NO	NO	NO	NO	YES
Pf3D7lncRNA_0749	Pf3D7_07_v3	1151534	1152131	+	598	12.04	As-UTR	6		UTR (PF3D7_0727100)	NO	NO	NO	NO	NO		NO	NO	NO	YES	NO	NO
Pf3D7lncRNA_0750	Pf3D7_07_v3	1156743	1157300	+	558	29.75	As-G	9		PF3D7_0727200	NO	NO	NO	NO	NO		NO	NO	NO	NO	NO	YES
Pf3D7lncRNA_0751	Pf3D7_07_v3	1172328	1173234	+	907	20.51	As-G	8		PF3D7_0727700	NO	NO	NO	NO	NO		NO	NO	NO	YES	NO	NO
Pf3D7lncRNA_0752	Pf3D7_07_v3	1237214	1237529	-	316	13.29	As-UTR	8		UTR (PF3D7_0729000)	NO	NO	NO	NO	NO		NO	NO	NO	NO	NO	YES
Pf3D7lncRNA_0753	Pf3D7_07_v3	1253933	1254764	-	832	13.1	As-G	6		PF3D7_0729400	NO	NO	NO	NO	NO		NO	NO	NO	NO	NO	YES
Pf3D7lncRNA_0754	Pf3D7_07_v3	1290180	1290974	+	795	14.34	Intergenic	7			NO	NO	NO	NO	NO		NO	NO	NO	YES	NO	NO
Pf3D7lncRNA_0755	Pf3D7_07_v3	1292137	1292455	-	319	14.42	Intergenic	8			NO	NO	NO	YES	NO		YES	NO	NO	NO	NO	NO
Pf3D7lncRNA_0756	Pf3D7_07_v3	1294030	1295019	+	990	11.92	Intergenic	7			NO	NO	NO	YES	NO		YES	NO	NO	YES	NO	NO
Pf3D7lncRNA_0757	Pf3D7_07_v3	1315728	1317253	+	1526	13.37	Intergenic	4			NO	NO	NO	NO	NO		NO	NO	NO	NO	NO	YES
Pf3D7lncRNA_0758	Pf3D7_07_v3	1318324	1320003	+	1680	13.15	As-G	1		PF3D7_0730700	NO	NO	NO	NO	NO		YES	NO	NO	NO	NO	NO
Pf3D7lncRNA_0759	Pf3D7_07_v3	1319433	1319995	-	563	12.08	As-lncRNA	7		LncRNA	NO	NO	NO	NO	NO		NO	NO	NO	NO	NO	YES
Pf3D7lncRNA_0760	Pf3D7_07_v3	1321313	1323198	-	1886	20.31	As-G	7		PF3D7_0730800	NO	NO	NO	NO	NO		NO	NO	NO	NO	NO	YES
Pf3D7lncRNA_0761	Pf3D7_07_v3	1332820	1334664	-	1845	13.93	As-UTR	1		UTR (PF3D7_0730900)	NO	YES	NO	NO	YES	PF3D7_0731000	NO	NO	NO	YES	NO	NO
Pf3D7lncRNA_0762	Pf3D7_07_v3	1335699	1337165	-	1467	12.2	As-UTR	2		UTR (PF3D7_0731100)	NO	NO	NO	NO	NO		YES	YES	NO	YES	NO	NO
Pf3D7lncRNA_0763	Pf3D7_07_v3	1346802	1347820	-	1019	12.76	Intergenic	1			NO	NO	NO	NO	NO		YES	NO	NO	NO	NO	NO
Pf3D7lncRNA_0764	Pf3D7_07_v3	1353315	1356373	-	3059	18.47	As-G	1		PF3D7_0731400	NO	NO	NO	NO	NO		YES	NO	NO	NO	NO	NO
Pf3D7lncRNA_0765	Pf3D7_07_v3	1363372	1364004	-	633	11.37	As-UTR	9		UTR (PF3D7_0731500)	NO	NO	NO	NO	NO		NO	NO	NO	NO	NO	YES
Pf3D7lncRNA_0766	Pf3D7_07_v3	1364423	1366158	-	1736	14.11	Intergenic	1			NO	NO	NO	NO	NO		YES	NO	NO	NO	YES	NO
Pf3D7lncRNA_0767	Pf3D7_07_v3	1410085	1410364	-	280	14.29	Intergenic	9			NO	NO	NO	YES	NO		NO	NO	NO	NO	NO	YES
Pf3D7lncRNA_0768	Pf3D7_07_v3	1414445	1416963	-	2519	19.93	As-G	1		PF3D7_0732900	NO	NO	NO	NO	NO		NO	YES	NO	NO	NO	NO
Pf3D7lncRNA_0769	Pf3D7_07_v3	1417228	1419393	-	2166	25.12	Sense	1	PF3D7_0733000	LncRNA	NO	NO	NO	NO	NO		NO	NO	NO	NO	NO	YES
Pf3D7lncRNA_0770	Pf3D7_07_v3	1419387	1419894	+	508	10.43	As-Intron	4		PF3D7_0733000	NO	NO	NO	NO	NO		NO	NO	NO	NO	NO	YES
Pf3D7lncRNA_0771	Pf3D7_08_v3	23233	23742	-	510	43.53	As-G	8		PF3D7_0800100	NO	NO	NO	YES	NO		NO	NO	NO	NO	NO	YES
Pf3D7lncRNA_0772	Pf3D7_08_v3	26335	26740	-	406	12.32	As-Intron	4		PF3D7_0800100	NO	NO	NO	NO	NO		YES	YES	NO	NO	NO	NO
Pf3D7lncRNA_0773	Pf3D7_08_v3	26900	29425	+	2526	22.17	Sense	1	PF3D7_0800100		NO	NO	NO	NO	NO		NO	NO	NO	YES	NO	NO
Pf3D7lncRNA_0774	Pf3D7_08_v3	29196	29564	-	369	12.2	Sense	9	PF3D7_0800200	LncRNA	NO	NO	NO	NO	NO		NO	NO	NO	NO	NO	YES
Pf3D7lncRNA_0775	Pf3D7_08_v3	31700	33142	+	1443	32.36	As-Intron	7		PF3D7_0800200	NO	NO	NO	YES	NO		YES	YES	YES	NO	NO	NO
Pf3D7lncRNA_0776	Pf3D7_08_v3	48573	49207	-	635	9.45	As-Intron	5		PF3D7_0800300	NO	NO	NO	YES	NO		YES	NO	NO	NO	NO	NO
Pf3D7lncRNA_0777	Pf3D7_08_v3	49260	51310	+	2051	25.45	Sense	2	PF3D7_0800300		NO	NO	NO	NO	NO		NO	NO	NO	NO	NO	YES
Pf3D7lncRNA_0778	Pf3D7_08_v3	50733	51622	-	890	14.72	As-G	1		PF3D7_0800300	NO	NO	NO	NO	NO		NO	NO	NO	NO	NO	YES
Pf3D7lncRNA_0779	Pf3D7_08_v3	51563	52792	+	1230	12.85	As-G	7		PF3D7_0800400	NO	NO	NO	NO	NO		YES	NO	NO	NO	NO	NO
Pf3D7lncRNA_0780	Pf3D7_08_v3	62669	63780	-	1112	14.12	Intergenic	1			NO	NO	NO	YES	NO		NO	NO	NO	NO	NO	YES
Pf3D7lncRNA_0781	Pf3D7_08_v3	64731	65462	-	732	13.52	Intergenic	1			NO	NO	NO	NO	YES	PF3D7_0800650	NO	NO	NO	NO	NO	NO
Pf3D7lncRNA_0782	Pf3D7_08_v3	74038	75385	+	1348	14.09	Intergenic	7			NO	NO	NO	NO	NO		NO	NO	NO	NO	NO	YES
Pf3D7lncRNA_0783	Pf3D7_08_v3	90121	92603	+	2483	18	As-G	1		PF3D7_0801100	NO	NO	NO	NO	NO		NO	YES	NO	NO	NO	NO
Pf3D7lncRNA_0784	Pf3D7_08_v3	96939	97432	+	494	28.54	As-UTR	7		UTR (PF3D7_0801100)	NO	NO	NO	NO	NO		NO	NO	NO	NO	NO	YES
Pf3D7lncRNA_0785	Pf3D7_08_v3	99198	100277	-	1080	16.67	Intergenic	1			NO	NO	NO	NO	NO		NO	NO	NO	NO	NO	YES
Pf3D7lncRNA_0786	Pf3D7_08_v3	101130	101492	+	363	18.18	Intergenic	7			NO	NO	NO	NO	NO		NO	NO	NO	NO	NO	YES
Pf3D7lncRNA_0787	Pf3D7_08_v3	123996	126745	+	2750	14.18	UTR-asc	1	PF3D7_0801900		NO	YES	YES	NO	NO		YES	YES	NO	NO	NO	NO
Pf3D7lncRNA_0788	Pf3D7_08_v3	125136	126536	-	1401	14.56	As-UTR	7		UTR (PF3D7_0801900)	NO	YES	NO	NO	NO		NO	NO	NO	NO	NO	YES
Pf3D7lncRNA_0789	Pf3D7_08_v3	141606	144358	-	2753	16.31	As-G	1		PF3D7_0801900	NO	NO	NO	NO	NO		YES	YES	NO	NO	NO	NO
Pf3D7lncRNA_0790	Pf3D7_08_v3	162447	164765	+	2319	13.11	UTR-asc	1	PF3D7_0802200		NO	NO	NO	NO	NO		NO	NO	NO	NO	YES	NO
Pf3D7lncRNA_0791	Pf3D7_08_v3	164602	164982	-	381	15.75	As-UTR	9		UTR (PF3D7_0802200)	NO	NO	NO	YES	NO		NO	NO	NO	NO	NO	YES
Pf3D7lncRNA_0792	Pf3D7_08_v3	189496	191158	-	1663	18.16	As-G	1		PF3D7_0802700	NO	NO	NO	NO	NO		NO	NO	NO	NO	NO	YES
Pf3D7lncRNA_0793	Pf3D7_08_v3	203714	204919	+	1206	18.08	As-G	1		PF3D7_0803200	NO	YES	NO	NO	NO		NO	NO	NO	NO	NO	YES
Pf3D7lncRNA_0794	Pf3D7_08_v3	210341	211130	-	790	15.7	As-UTR	2		UTR (PF3D7_0803300)	NO	NO	NO	YES	NO		NO	NO	NO	NO	NO	YES
Pf3D7lncRNA_0795	Pf3D7_08_v3	221525	223055	-	1531	15.15	As-G	1		PF3D7_0803500	NO	NO	NO	NO	NO		NO	NO	YES	NO	NO	NO
Pf3D7lncRNA_0796	Pf3D7_08_v3	229725	230786	-	1062	17.89	As-G	7		PF3D7_0803600	NO	NO	NO	NO	NO		NO	YES	NO	NO	NO	NO
Pf3D7lncRNA_0797	Pf3D7_08_v3	235214	236582	+	1369	16.22	UTR-asc	7	PF3D7_0804000	UTR (PF3D7_0803900)	NO	NO	NO	NO	NO		NO	YES	NO	NO	NO	NO
Pf3D7lncRNA_0798	Pf3D7_08_v3	235502	237180	-	1679	14.59	As-lncRNA	1		LncRNA	NO	NO	NO	NO	YES	PF3D7_0803900	NO	NO	NO	NO	NO	NO
Pf3D7lncRNA_0799	Pf3D7_08_v3	247924	248463	-	540	12.96	As-G	1		PF3D7_0804400	NO	NO	NO	NO	NO		NO	NO	NO	NO	NO	YES
Pf3D7lncRNA_0800	Pf3D7_08_v3	282696	284303	+	1608	18.03	As-G	1		PF3D7_0805000	NO	NO	NO	YES	NO		YES	YES	YES	YES	NO	NO
Pf3D7lncRNA_0801	Pf3D7_08_v3	297937	298963	+	1027	16.46	Intergenic	7			NO	NO	NO	NO	NO		YES	NO	NO	NO	NO	NO
Pf3D7lncRNA_0802	Pf3D7_08_v3	305118	306485	+	1368	18.57	As-G	7		PF3D7_0805500	NO	NO	NO	NO	NO		NO	NO	YES	NO	NO	NO
Pf3D7lncRNA_0803	Pf3D7_08_v3	309951	311039	-	1089	11.57	UTR-asc	1	PF3D7_0805500	UTR (PF3D7_0805600)	NO	NO	NO	NO	NO		YES	NO	NO	NO	NO	NO
Pf3D7lncRNA_0804	Pf3D7_08_v3	322495	322853	+	359	16.43	As-G	6		PF3D7_0805800	NO	NO	NO	YES	NO		NO	NO	NO	NO	NO	YES
Pf3D7lncRNA_0805	Pf3D7_08_v3	348503	349035	+	533	11.82	As-UTR	1		UTR (PF3D7_0806600)	NO	NO	NO	YES	NO		NO	NO	NO	NO	NO	YES
Pf3D7lncRNA_0806	Pf3D7_08_v3	361899	362434	-	536	19.22	As-G	8		PF3D7_0806700	NO	NO	NO	YES	NO		NO	NO	NO	NO	NO	YES
Pf3D7lncRNA_0807	Pf3D7_08_v3	367684	369472	+	1789	17.38	UTR-asc	1	PF3D7_0807000	PF3D7_0806900	NO	NO	NO	NO	NO		YES	YES	NO	YES	NO	NO
Pf3D7lncRNA_0808	Pf3D7_08_v3	383147	383672	-	526	9.89	As-UTR	7		UTR (PF3D7_0807400)	NO	NO	NO	NO	NO		NO	NO	NO	NO	NO	YES
Pf3D7lncRNA_0809	Pf3D7_08_v3	384972	386352	-	1381	14.92	As-G	1		PF3D7_0807400	NO	NO	NO	NO	NO		NO	YES	YES	NO	NO	NO
Pf3D7lncRNA_0810	Pf3D7_08_v3	395082	396592	+	1511	17.41	As-G	1		PF3D7_0807700	NO	NO	NO	NO	NO		NO	NO	NO	NO	NO	YES
Pf3D7lncRNA_0811	Pf3D7_08_v3	402195	402487	-	293	8.87	As-UTR	9		UTR (PF3D7_0807900)	NO	NO	NO	NO	NO		NO	NO	NO	NO	NO	YES
Pf3D7lncRNA_0812	Pf3D7_08_v3	408762	409430	-	669	14.05	As-G	7		PF3D7_0808000, UTR (PF3D7_0808100)	NO	NO	NO	NO	NO		NO	NO	NO	NO	NO	YES
Pf3D7lncRNA_0813	Pf3D7_08_v3	416139	417502	+	1364	27.79	As-G	3		PF3D7_0808200	NO	NO	NO	YES	NO		NO	NO	YES	NO	NO	NO
Pf3D7lncRNA_0814	Pf3D7_08_v3	436748	437170	-	423	9.93	As-Intron	2		PF3D7_0808600	NO	NO	NO	NO	NO		NO	NO	NO	NO	NO	YES
Pf3D7lncRNA_0815	Pf3D7_08_v3	445812	446376	-	565	9.03	As-Intron	1		PF3D7_0808700	NO	NO	NO	NO	NO		NO	NO	NO	NO	NO	YES
Pf3D7lncRNA_0816	Pf3D7_08_v3	458662	459335	-	674	16.62	As-G	9		PF3D7_0809100	NO	NO	NO	NO	NO		NO	NO	YES	NO	NO	NO
Pf3D7lncRNA_0817	Pf3D7_08_v3	463511	465134	-	1624	28.08	As-Intron	1		PF3D7_0809100	NO	NO	NO	NO	NO		YES	YES	NO	NO	NO	NO
Pf3D7lncRNA_0818	Pf3D7_08_v3	465101	467385	+	2285	21.75	Sense	4	PF3D7_0809100	LncRNA	NO	NO	NO	NO	NO		NO	NO	NO	NO	NO	YES
Pf3D7lncRNA_0819	Pf3D7_08_v3	466048	466975	-	928	21.34	As-G	4		PF3D7_0809100	NO	NO	NO	NO	NO		NO	NO	YES	NO	NO	NO
Pf3D7lncRNA_0820	Pf3D7_08_v3	467858	468897	+	1040	19.62	As-G	4		PF3D7_0809200	NO	NO	NO	NO	NO		NO	NO	YES	YES	NO	NO
Pf3D7lncRNA_0821	Pf3D7_08_v3	472601	474219	+	1619	11.98	As-UTR	6		UTR (PF3D7_0809200, PF3D7_0809250)	NO	NO	NO	NO	NO		NO	NO	NO	NO	NO	YES
Pf3D7lncRNA_0822	Pf3D7_08_v3	499210	502372	+	3163	19.41	As-G	1		PF3D7_0809700	NO	NO	NO	NO	NO		YES	YES	YES	NO	NO	NO
Pf3D7lncRNA_0823	Pf3D7_08_v3	506251	507784	+	1534	13.69	As-G	4		PF3D7_0809800	NO	NO	NO	NO	NO		YES	YES	YES	NO	NO	NO
Pf3D7lncRNA_0824	Pf3D7_08_v3	514976	515931	-	956	11.3	As-lncRNA	1		LncRNA	NO	NO	NO	NO	NO		NO	NO	NO	NO	NO	YES
Pf3D7lncRNA_0825	Pf3D7_08_v3	515512	516053	+	542	9.96	As-lncRNA	7		LncRNA	NO	NO	NO	YES	NO		YES	NO	NO	NO	NO	NO
Pf3D7lncRNA_0826	Pf3D7_08_v3	517956	518861	+	906	10.49	As-UTR	1		UTR (PF3D7_0810000)	NO	NO	NO	NO	NO		YES	YES	NO	NO	NO	NO
Pf3D7lncRNA_0827	Pf3D7_08_v3	519057	519969	+	913	19.17	As-G	7		PF3D7_0810100	NO	NO	NO	NO	NO		NO	NO	YES	NO	NO	NO
Pf3D7lncRNA_0828	Pf3D7_08_v3	528327	530124	+	1798	13.9	As-UTR	1		UTR (PF3D7_0810300)	NO	NO	NO	NO	NO		YES	NO	NO	NO	NO	NO
Pf3D7lncRNA_0829	Pf3D7_08_v3	530166	532153	-	1988	11.77	UTR-asc	1	PF3D7_0810300		NO	NO	NO	NO	NO		YES	NO	NO	YES	NO	NO
Pf3D7lncRNA_0830	Pf3D7_08_v3	530421	530726	+	306	12.09	As-UTR	9		UTR (PF3D7_0810300)	NO	NO	NO	NO	NO		NO	NO	NO	NO	NO	YES
Pf3D7lncRNA_0831	Pf3D7_08_v3	534556	535516	+	961	19.04	As-G	4		PF3D7_0810500	NO	YES	NO	NO	NO		NO	NO	YES	NO	NO	NO
Pf3D7lncRNA_0832	Pf3D7_08_v3	536507	537410	+	904	13.5	As-G	4		PF3D7_0810500	NO	NO	NO	NO	NO		NO	NO	NO	NO	NO	YES
Pf3D7lncRNA_0833	Pf3D7_08_v3	538865	539121	-	257	9.34	As-UTR	4		UTR (PF3D7_0810600)	NO	NO	NO	NO	NO		YES	NO	NO	NO	NO	NO
Pf3D7lncRNA_0834	Pf3D7_08_v3	564700	565809	-	1110	9.46	As-UTR	1		UTR (PF3D7_0811200)	NO	NO	NO	NO	NO		NO	NO	NO	NO	NO	YES
Pf3D7lncRNA_0835	Pf3D7_08_v3	573415	574965	-	1551	12.12	As-G	1		PF3D7_0811300	NO	NO	NO	NO	NO		NO	YES	NO	YES	NO	NO
Pf3D7lncRNA_0836	Pf3D7_08_v3	577894	578854	-	961	18	As-G	8		PF3D7_0811400	NO	NO	NO	YES	NO		NO	NO	NO	NO	NO	YES
Pf3D7lncRNA_0837	Pf3D7_08_v3	603618	604394	-	777	11.45	As-UTR	8		UTR (PF3D7_0812100)	NO	NO	NO	NO	NO		NO	NO	NO	NO	NO	YES
Pf3D7lncRNA_0838	Pf3D7_08_v3	615774	616520	+	747	19.95	As-G	1		PF3D7_0812200	NO	NO	NO	NO	NO		NO	NO	YES	NO	NO	NO
Pf3D7lncRNA_0839	Pf3D7_08_v3	625003	625251	+	249	15.66	As-UTR	7		UTR (PF3D7_0812500)	NO	NO	NO	NO	NO		YES	NO	NO	NO	NO	NO
Pf3D7lncRNA_0840	Pf3D7_08_v3	629806	630806	+	1001	14.09	As-UTR	1		UTR (PF3D7_0812500, PF3D7_0812600)	NO	NO	NO	NO	NO		YES	YES	NO	NO	NO	NO
Pf3D7lncRNA_0841	Pf3D7_08_v3	636464	637720	+	1257	22.2	As-G	7		PF3D7_0812900	NO	NO	NO	NO	NO		NO	NO	YES	NO	NO	NO
Pf3D7lncRNA_0842	Pf3D7_08_v3	650793	651282	+	490	16.12	As-UTR	8		UTR (PF3D7_0813200)	NO	NO	NO	NO	NO		NO	NO	NO	NO	NO	YES
Pf3D7lncRNA_0843	Pf3D7_08_v3	654557	655063	-	507	14.2	UTR-asc	1	PF3D7_0813200		NO	NO	NO	NO	NO		YES	NO	NO	NO	NO	NO
Pf3D7lncRNA_0844	Pf3D7_08_v3	655064	655344	+	281	9.96	UTR-asc	8	PF3D7_0813300	LncRNA	NO	NO	NO	NO	NO		NO	NO	NO	NO	NO	YES
Pf3D7lncRNA_0845	Pf3D7_08_v3	664413	664897	+	485	12.37	Intergenic	7			NO	NO	NO	YES	NO		NO	NO	NO	YES	NO	NO
Pf3D7lncRNA_0846	Pf3D7_08_v3	667634	668610	+	977	15.25	UTR-asc	1	PF3D7_0813600		NO	YES	YES	NO	NO		NO	NO	NO	NO	NO	YES
Pf3D7lncRNA_0847	Pf3D7_08_v3	706532	707486	-	955	18.12	As-G	1		PF3D7_0814700	NO	NO	NO	NO	NO		NO	NO	YES	NO	NO	NO
Pf3D7lncRNA_0848	Pf3D7_08_v3	713704	715175	-	1472	15.96	As-G	1		PF3D7_0815100	NO	NO	NO	NO	NO		YES	NO	YES	NO	NO	NO
Pf3D7lncRNA_0849	Pf3D7_08_v3	719029	721111	-	2083	18.92	As-G	1		PF3D7_0815200	NO	NO	NO	NO	NO		NO	YES	NO	NO	NO	NO
Pf3D7lncRNA_0850	Pf3D7_08_v3	732843	734025	+	1183	14.71	As-G	1		PF3D7_0815700	NO	NO	NO	NO	NO		YES	YES	YES	NO	NO	NO
Pf3D7lncRNA_0851	Pf3D7_08_v3	780639	781287	+	649	12.79	Intergenic	2			NO	NO	NO	YES	NO		NO	NO	NO	NO	NO	YES
Pf3D7lncRNA_0852	Pf3D7_08_v3	782139	782605	+	467	14.99	As-UTR	9		UTR (PF3D7_0817300)	NO	NO	NO	NO	NO		NO	NO	NO	NO	NO	YES
Pf3D7lncRNA_0853	Pf3D7_08_v3	792973	794216	+	1244	10.05	As-UTR	4		UTR (PF3D7_0817400)	NO	NO	NO	NO	NO		NO	NO	NO	NO	NO	YES
Pf3D7lncRNA_0854	Pf3D7_08_v3	794765	795113	+	349	20.34	As-Intron	7		PF3D7_0817400	NO	NO	NO	NO	NO		NO	YES	NO	NO	NO	NO
Pf3D7lncRNA_0855	Pf3D7_08_v3	804421	805541	+	1121	14.36	As-UTR	1		UTR (PF3D7_0817700)	NO	NO	NO	NO	NO		NO	NO	NO	NO	NO	YES
Pf3D7lncRNA_0856	Pf3D7_08_v3	822574	822950	-	377	16.45	As-UTR	7		UTR (PF3D7_0818000)	NO	NO	NO	NO	NO		NO	NO	NO	NO	NO	YES
Pf3D7lncRNA_0857	Pf3D7_08_v3	825375	828824	-	3450	15.42	As-G	1		PF3D7_0818100, UTR (PF3D7_0818200)	NO	NO	NO	NO	NO		YES	YES	YES	NO	NO	NO
Pf3D7lncRNA_0858	Pf3D7_08_v3	831581	832107	-	527	11.2	As-UTR	7		UTR (PF3D7_0818200)	NO	NO	NO	NO	NO		NO	NO	NO	NO	NO	YES
Pf3D7lncRNA_0859	Pf3D7_08_v3	837339	839239	+	1901	12.36	As-lncRNA	1		LncRNA	NO	NO	NO	NO	NO		NO	NO	NO	NO	YES	NO
Pf3D7lncRNA_0860	Pf3D7_08_v3	837704	839458	-	1755	11.4	As-lncRNA	2		LncRNA	NO	NO	NO	NO	NO		YES	NO	NO	NO	YES	NO
Pf3D7lncRNA_0861	Pf3D7_08_v3	854208	855566	+	1359	13.39	As-UTR	1		UTR (PF3D7_0818700, PF3D7_0818800)	NO	NO	NO	NO	NO		NO	NO	NO	NO	NO	YES
Pf3D7lncRNA_0862	Pf3D7_08_v3	857449	857840	+	392	14.54	As-lncRNA	1		LncRNA	NO	NO	NO	YES	NO		NO	NO	NO	NO	NO	YES
Pf3D7lncRNA_0863	Pf3D7_08_v3	857720	858992	-	1273	12.96	As-lncRNA	1		LncRNA	NO	NO	NO	NO	NO		YES	NO	NO	NO	NO	NO
Pf3D7lncRNA_0864	Pf3D7_08_v3	870085	872165	-	2081	20.62	As-G	3		PF3D7_0819100	NO	NO	NO	NO	NO		NO	NO	NO	NO	NO	YES
Pf3D7lncRNA_0865	Pf3D7_08_v3	872481	873810	-	1330	23.53	As-G	7		PF3D7_0819200	NO	NO	NO	NO	NO		NO	NO	NO	NO	NO	YES
Pf3D7lncRNA_0866	Pf3D7_08_v3	879789	880672	-	884	22.29	As-G	7		PF3D7_0819400	NO	NO	NO	YES	NO		NO	NO	YES	NO	NO	NO
Pf3D7lncRNA_0867	Pf3D7_08_v3	887353	889005	+	1653	15.79	As-G	1		UTR (PF3D7_0819600), PF3D7_0819700	NO	NO	NO	NO	NO		YES	YES	YES	YES	NO	NO
Pf3D7lncRNA_0868	Pf3D7_08_v3	890591	891205	+	615	14.63	As-UTR	4		UTR (PF3D7_0819800)	NO	NO	NO	NO	NO		NO	NO	NO	NO	NO	YES
Pf3D7lncRNA_0869	Pf3D7_08_v3	891670	893320	+	1651	19.62	As-G	7		PF3D7_0819800	NO	NO	NO	NO	NO		NO	NO	NO	NO	NO	YES
Pf3D7lncRNA_0870	Pf3D7_08_v3	895932	897037	+	1106	18.17	As-G	1		PF3D7_0819800	NO	UNCLEAR	UNCLEAR	NO	NO		NO	NO	NO	YES	NO	NO
Pf3D7lncRNA_0871	Pf3D7_08_v3	900162	900707	+	546	11.17	As-UTR	7		UTR (PF3D7_0820000)	NO	NO	NO	YES	NO		NO	NO	NO	NO	NO	YES
Pf3D7lncRNA_0872	Pf3D7_08_v3	908869	909755	+	887	13.98	As-G	1		PF3D7_0820100	NO	NO	NO	NO	NO		NO	NO	YES	NO	NO	NO
Pf3D7lncRNA_0873	Pf3D7_08_v3	911250	912057	+	808	16.21	As-UTR	7		UTR (PF3D7_0820200)	NO	NO	NO	NO	NO		NO	NO	NO	YES	NO	NO
Pf3D7lncRNA_0874	Pf3D7_08_v3	915305	916373	+	1069	13.84	As-UTR	7		UTR (PF3D7_0820200), LncRNA	NO	NO	NO	NO	NO		YES	NO	NO	YES	NO	NO
Pf3D7lncRNA_0875	Pf3D7_08_v3	915716	917759	-	2044	13.85	As-UTR	1		LncRNA, UTR (PF3D7_0820300)	NO	NO	NO	NO	NO		YES	YES	NO	NO	NO	NO
Pf3D7lncRNA_0876	Pf3D7_08_v3	922861	924519	-	1659	14.95	As-G	1		PF3D7_0820400	NO	NO	NO	NO	NO		YES	YES	YES	NO	NO	NO
Pf3D7lncRNA_0877	Pf3D7_08_v3	928818	932032	-	3215	16.49	As-G	1		PF3D7_0820600	NO	NO	NO	NO	NO		YES	YES	YES	NO	NO	NO
Pf3D7lncRNA_0878	Pf3D7_08_v3	933043	934154	-	1112	27.52	As-G	7		PF3D7_0820700	NO	NO	NO	YES	NO		NO	NO	NO	NO	NO	YES
Pf3D7lncRNA_0879	Pf3D7_08_v3	939597	940766	+	1170	19.23	As-G	8		PF3D7_0820900	NO	NO	NO	NO	NO		NO	NO	NO	NO	NO	YES
Pf3D7lncRNA_0880	Pf3D7_08_v3	944874	947434	-	2561	13.24	As-lncRNA	1		LncRNA	NO	NO	NO	NO	NO		YES	NO	NO	NO	NO	NO
Pf3D7lncRNA_0881	Pf3D7_08_v3	947189	947841	+	653	9.95	As-lncRNA	7		LncRNA	NO	NO	NO	NO	NO		NO	NO	NO	YES	YES	NO
Pf3D7lncRNA_0882	Pf3D7_08_v3	949390	950605	-	1216	19.16	As-G	9		PF3D7_0821000	NO	NO	NO	NO	NO		NO	NO	NO	NO	NO	YES
Pf3D7lncRNA_0883	Pf3D7_08_v3	955158	956986	-	1829	19.85	As-G	1		PF3D7_0821100	NO	NO	NO	NO	NO		NO	NO	YES	NO	NO	NO
Pf3D7lncRNA_0884	Pf3D7_08_v3	963484	964458	-	975	9.64	As-UTR	4		UTR (PF3D7_0821400)	NO	NO	NO	NO	NO		NO	YES	NO	NO	YES	NO
Pf3D7lncRNA_0885	Pf3D7_08_v3	965621	966699	-	1079	19.09	As-G	9		PF3D7_0821400	NO	YES	NO	NO	NO		NO	NO	YES	NO	NO	NO
Pf3D7lncRNA_0886	Pf3D7_08_v3	970603	972771	-	2169	18.12	As-G	1		PF3D7_0821600	NO	NO	NO	NO	NO		NO	YES	YES	NO	NO	NO
Pf3D7lncRNA_0887	Pf3D7_08_v3	973868	975028	-	1161	15.33	As-G	1		PF3D7_0821700	NO	NO	NO	NO	NO		NO	NO	NO	NO	NO	YES
Pf3D7lncRNA_0888	Pf3D7_08_v3	977887	978146	+	260	21.92	As-G	8		PF3D7_0821900	NO	NO	NO	NO	NO		NO	NO	YES	NO	NO	NO
Pf3D7lncRNA_0889	Pf3D7_08_v3	990204	991340	-	1137	17.5	As-G	8		PF3D7_0822400	NO	NO	NO	NO	NO		NO	NO	YES	NO	NO	NO
Pf3D7lncRNA_0890	Pf3D7_08_v3	994447	995774	-	1328	11.67	Intergenic	1			NO	NO	NO	NO	NO		YES	NO	NO	NO	NO	NO
Pf3D7lncRNA_0891	Pf3D7_08_v3	1000499	1001714	+	1216	16.12	UTR-asc	1	PF3D7_0822600	PF3D7_0822700	NO	NO	NO	NO	NO		YES	NO	NO	NO	NO	NO
Pf3D7lncRNA_0892	Pf3D7_08_v3	1002948	1005131	+	2184	17.31	As-G	2		PF3D7_0822700	NO	YES	NO	NO	NO		NO	YES	YES	NO	NO	NO
Pf3D7lncRNA_0893	Pf3D7_08_v3	1012589	1012863	+	275	9.82	As-UTR	7		UTR (PF3D7_0823000)	NO	NO	NO	NO	NO		YES	NO	NO	NO	NO	NO
Pf3D7lncRNA_0894	Pf3D7_08_v3	1017533	1017962	+	430	10	As-UTR	7		UTR (PF3D7_0823100)	NO	NO	NO	NO	NO		NO	NO	YES	NO	NO	NO
Pf3D7lncRNA_0895	Pf3D7_08_v3	1025028	1027409	-	2382	10.45	UTR-asc	1	PF3D7_0823200		NO	NO	NO	NO	NO		YES	NO	NO	NO	YES	NO
Pf3D7lncRNA_0896	Pf3D7_08_v3	1026072	1027552	+	1481	12.42	As-lncRNA	1		LncRNA	NO	NO	NO	NO	NO		YES	NO	NO	YES	YES	NO
Pf3D7lncRNA_0897	Pf3D7_08_v3	1045269	1046998	-	1730	16.24	As-G	1		PF3D7_0823800	NO	NO	NO	NO	NO		NO	NO	NO	NO	NO	YES
Pf3D7lncRNA_0898	Pf3D7_08_v3	1053076	1054525	-	1450	19.66	As-G	6		PF3D7_0824100	NO	NO	NO	NO	NO		NO	NO	NO	NO	NO	YES
Pf3D7lncRNA_0899	Pf3D7_08_v3	1061734	1063305	+	1572	18.89	As-G	1		PF3D7_0824400	NO	YES	NO	NO	NO		NO	NO	YES	YES	NO	NO
Pf3D7lncRNA_0900	Pf3D7_08_v3	1063613	1064202	+	590	21.69	As-G	9		PF3D7_0824400	NO	NO	NO	YES	NO		NO	NO	YES	YES	NO	NO
Pf3D7lncRNA_0901	Pf3D7_08_v3	1067638	1068106	-	469	11.94	As-UTR	4		UTR (PF3D7_0824500)	NO	NO	NO	NO	NO		NO	NO	NO	NO	NO	YES
Pf3D7lncRNA_0902	Pf3D7_08_v3	1069160	1070296	-	1137	17.5	As-G	4		PF3D7_0824600	NO	NO	NO	NO	NO		NO	NO	YES	NO	NO	NO
Pf3D7lncRNA_0903	Pf3D7_08_v3	1083677	1085125	-	1449	13.87	Intergenic	5			NO	NO	NO	NO	NO		NO	NO	NO	NO	YES	NO
Pf3D7lncRNA_0904	Pf3D7_08_v3	1107651	1108122	-	472	21.61	As-G	8		PF3D7_0825900	NO	NO	NO	YES	NO		NO	NO	NO	NO	NO	YES
Pf3D7lncRNA_0905	Pf3D7_08_v3	1142072	1143143	+	1072	21.55	As-G	7		PF3D7_0826200	NO	NO	NO	NO	NO		NO	NO	NO	NO	NO	YES
Pf3D7lncRNA_0906	Pf3D7_08_v3	1150465	1151380	+	916	14.08	UTR-asc	1	PF3D7_0826500		NO	NO	NO	YES	NO		NO	NO	NO	NO	NO	YES
Pf3D7lncRNA_0907	Pf3D7_08_v3	1159674	1160006	+	333	8.71	As-UTR	7		UTR (PF3D7_0826700)	NO	NO	NO	NO	NO		NO	NO	NO	NO	NO	YES
Pf3D7lncRNA_0908	Pf3D7_08_v3	1163213	1164600	+	1388	13.9	UTR-asc	1	PF3D7_0826900		NO	NO	NO	NO	NO		YES	NO	NO	NO	NO	NO
Pf3D7lncRNA_0909	Pf3D7_08_v3	1183996	1185530	-	1535	17	As-G	1		PF3D7_0827400	NO	NO	NO	NO	NO		YES	YES	YES	NO	NO	NO
Pf3D7lncRNA_0910	Pf3D7_08_v3	1193400	1193968	+	569	14.76	As-G	7		UTR (PF3D7_0827600), PF3D7_0827700	NO	NO	NO	NO	NO		YES	NO	NO	NO	NO	NO
Pf3D7lncRNA_0911	Pf3D7_08_v3	1204580	1204976	-	397	22.92	As-G	9		PF3D7_0827800	NO	NO	NO	NO	NO		NO	NO	YES	YES	NO	NO
Pf3D7lncRNA_0912	Pf3D7_08_v3	1226145	1227959	+	1815	18.95	As-G	1		PF3D7_0828500	NO	NO	NO	NO	NO		NO	NO	YES	NO	NO	NO
Pf3D7lncRNA_0913	Pf3D7_08_v3	1228734	1232328	+	3595	19.03	As-G	4		PF3D7_0828600	NO	YES	NO	NO	NO		NO	NO	YES	NO	NO	NO
Pf3D7lncRNA_0914	Pf3D7_08_v3	1241624	1243553	+	1930	19.64	As-G	1		PF3D7_0828900	NO	NO	NO	NO	NO		YES	YES	YES	YES	NO	NO
Pf3D7lncRNA_0915	Pf3D7_08_v3	1250379	1251555	-	1177	16.99	As-G	1		PF3D7_0829000	NO	NO	NO	NO	NO		NO	NO	NO	NO	NO	YES
Pf3D7lncRNA_0916	Pf3D7_08_v3	1252855	1253818	-	964	17.32	As-G	1		PF3D7_0829100	NO	YES	NO	NO	NO		NO	NO	YES	NO	NO	NO
Pf3D7lncRNA_0917	Pf3D7_08_v3	1255010	1255362	-	353	29.46	As-G	8		PF3D7_0829200	NO	NO	NO	YES	NO		NO	NO	NO	NO	NO	YES
Pf3D7lncRNA_0918	Pf3D7_08_v3	1269391	1270493	-	1103	19.04	As-G	1		PF3D7_0829600	NO	NO	NO	NO	NO		NO	YES	NO	NO	NO	NO
Pf3D7lncRNA_0919	Pf3D7_08_v3	1270439	1272988	+	2550	16.98	As-lncRNA	1		LncRNA	NO	NO	NO	NO	YES	PF3D7_0829700	NO	NO	NO	NO	NO	NO
Pf3D7lncRNA_0920	Pf3D7_08_v3	1271956	1272306	-	351	11.4	As-G	8		PF3D7_0829700	NO	NO	NO	YES	NO		NO	NO	NO	NO	NO	YES
Pf3D7lncRNA_0921	Pf3D7_08_v3	1273824	1275608	+	1785	25.15	Intergenic	7			NO	NO	NO	YES	YES	PF3D7_0829800	NO	NO	NO	NO	NO	NO
Pf3D7lncRNA_0922	Pf3D7_08_v3	1276029	1279085	+	3057	21.03	As-lncRNA	1		LncRNA	NO	NO	NO	NO	YES	PF3D7_0829900	NO	NO	NO	YES	NO	NO
Pf3D7lncRNA_0923	Pf3D7_08_v3	1277277	1277672	-	396	9.85	As-G	8		PF3D7_0829900	NO	NO	NO	YES	NO		NO	NO	NO	NO	NO	YES
Pf3D7lncRNA_0924	Pf3D7_08_v3	1280251	1280741	-	491	14.46	Intergenic	7			NO	NO	NO	NO	NO		NO	YES	NO	NO	NO	NO
Pf3D7lncRNA_0925	Pf3D7_08_v3	1280869	1283956	+	3088	19.27	As-lncRNA	1		LncRNA	NO	NO	NO	NO	YES	PF3D7_0830100	NO	NO	NO	NO	NO	NO
Pf3D7lncRNA_0926	Pf3D7_08_v3	1283433	1284390	-	958	15.55	As-G	8		PF3D7_0830100	NO	NO	NO	YES	NO		NO	NO	NO	NO	NO	YES
Pf3D7lncRNA_0927	Pf3D7_08_v3	1299312	1300122	+	811	12.45	As-UTR	4		UTR (PF3D7_0830500)	NO	YES	NO	NO	NO		YES	NO	NO	NO	NO	NO
Pf3D7lncRNA_0928	Pf3D7_08_v3	1321980	1322867	-	888	19.48	As-G	8		PF3D7_0831000	NO	NO	NO	NO	NO		NO	NO	NO	NO	NO	YES
Pf3D7lncRNA_0929	Pf3D7_08_v3	1331173	1331464	-	292	8.22	As-G	9		PF3D7_0831100	NO	NO	NO	YES	NO		NO	NO	NO	NO	NO	YES
Pf3D7lncRNA_0930	Pf3D7_08_v3	1336303	1336790	-	488	15.57	As-G	9		PF3D7_0831200	NO	NO	NO	YES	NO		NO	NO	NO	NO	NO	YES
Pf3D7lncRNA_0931	Pf3D7_08_v3	1337343	1337976	-	634	14.98	As-UTR	8		UTR (PF3D7_0831300)	NO	NO	NO	YES	NO		NO	NO	NO	NO	NO	YES
Pf3D7lncRNA_0932	Pf3D7_08_v3	1341346	1342752	-	1407	20.11	As-G	8		PF3D7_0831300	NO	NO	NO	NO	NO		NO	NO	NO	NO	NO	YES
Pf3D7lncRNA_0933	Pf3D7_08_v3	1350683	1350933	+	251	14.34	As-lncRNA	9		LncRNA	NO	NO	NO	YES	NO		NO	NO	NO	NO	NO	YES
Pf3D7lncRNA_0934	Pf3D7_08_v3	1350801	1351152	-	352	15.34	As-lncRNA	8		LncRNA	NO	NO	NO	YES	NO		YES	NO	NO	NO	NO	NO
Pf3D7lncRNA_0935	Pf3D7_08_v3	1356264	1357134	-	871	15.15	As-lncRNA	5		LncRNA	NO	NO	NO	NO	NO		NO	NO	NO	NO	NO	YES
Pf3D7lncRNA_0936	Pf3D7_08_v3	1370168	1371744	+	1577	13.32	UTR-asc	1	PF3D7_0831750		NO	NO	NO	NO	NO		YES	NO	NO	NO	NO	NO
Pf3D7lncRNA_0937	Pf3D7_08_v3	1373631	1375820	+	2190	27.99	As-G	1		PF3D7_0831800	NO	YES	NO	NO	NO		NO	NO	NO	NO	NO	YES
Pf3D7lncRNA_0938	Pf3D7_08_v3	1376737	1378472	-	1736	11.46	UTR-asc	7	PF3D7_0831800		NO	YES	NO	NO	NO		YES	YES	NO	NO	NO	NO
Pf3D7lncRNA_0939	Pf3D7_08_v3	1377975	1378541	+	567	12.52	As-UTR	7		UTR (PF3D7_0831800)	NO	NO	NO	NO	NO		YES	NO	NO	NO	NO	NO
Pf3D7lncRNA_0940	Pf3D7_08_v3	1389249	1391497	-	2249	14.14	As-UTR	4		UTR (PF3D7_0832200)	NO	NO	NO	NO	NO		YES	NO	NO	NO	NO	NO
Pf3D7lncRNA_0941	Pf3D7_08_v3	1419043	1419713	-	671	12.52	Intergenic	2			NO	NO	NO	NO	NO		NO	NO	NO	NO	NO	YES
Pf3D7lncRNA_0942	Pf3D7_08_v3	1428333	1429094	-	762	15.22	As-UTR	2		UTR (PF3D7_0833200)	NO	NO	NO	NO	NO		NO	NO	NO	YES	NO	NO
Pf3D7lncRNA_0943	Pf3D7_08_v3	1434478	1435044	-	567	12.52	As-lncRNA	7		LncRNA	NO	NO	NO	NO	NO		NO	NO	NO	NO	NO	YES
Pf3D7lncRNA_0944	Pf3D7_08_v3	1434957	1436003	+	1047	13.75	As-G	1		LncRNA, PF3D7_0833500	NO	NO	NO	NO	NO		NO	NO	YES	NO	NO	NO
Pf3D7lncRNA_0945	Pf3D7_08_v3	1435296	1437670	-	2375	22.27	Sense	1	PF3D7_0833500	LncRNA	NO	NO	NO	NO	NO		NO	NO	NO	NO	NO	YES
Pf3D7lncRNA_0946	Pf3D7_08_v3	1437420	1438025	+	606	8.25	As-Intron	5		PF3D7_0833500	NO	NO	NO	NO	NO		YES	NO	NO	NO	NO	NO
Pf3D7lncRNA_0947	Pf3D7_09_v3	25525	26046	-	522	9.58	As-Intron	4		PF3D7_0900100	NO	NO	NO	YES	NO		YES	NO	NO	NO	NO	NO
Pf3D7lncRNA_0948	Pf3D7_09_v3	27576	28263	+	688	19.48	Sense	4	PF3D7_0900100	LncRNA	NO	NO	NO	NO	NO		NO	NO	NO	NO	NO	YES
Pf3D7lncRNA_0949	Pf3D7_09_v3	27614	28633	-	1020	14.9	As-UTR	2		UTR (PF3D7_0900100)	NO	NO	NO	NO	NO		YES	NO	NO	NO	NO	NO
Pf3D7lncRNA_0950	Pf3D7_09_v3	28853	29313	+	461	12.15	As-UTR	1		UTR (PF3D7_0900200)	NO	NO	NO	NO	NO		NO	NO	YES	NO	NO	NO
Pf3D7lncRNA_0951	Pf3D7_09_v3	30922	31274	+	353	12.46	As-UTR	6		UTR (PF3D7_0900200)	NO	NO	NO	NO	NO		YES	YES	YES	NO	NO	NO
Pf3D7lncRNA_0952	Pf3D7_09_v3	32701	33352	+	652	12.58	As-UTR	9		UTR (PF3D7_0900300)	NO	NO	NO	NO	NO		YES	NO	NO	NO	NO	NO
Pf3D7lncRNA_0953	Pf3D7_09_v3	39293	41831	-	2539	21.43	As-G	1		PF3D7_0900400	NO	NO	NO	NO	NO		NO	YES	NO	NO	NO	NO
Pf3D7lncRNA_0954	Pf3D7_09_v3	42016	44158	+	2143	22.87	As-G	1		PF3D7_0900500	NO	NO	NO	NO	NO		YES	YES	YES	NO	NO	NO
Pf3D7lncRNA_0955	Pf3D7_09_v3	44376	44812	+	437	15.56	Intergenic	9			NO	NO	NO	YES	NO		NO	NO	NO	NO	NO	YES
Pf3D7lncRNA_0956	Pf3D7_09_v3	67255	67488	-	234	13.25	As-G	9		PF3D7_0901300	NO	NO	NO	NO	NO		NO	YES	NO	NO	NO	NO
Pf3D7lncRNA_0957	Pf3D7_09_v3	75961	76325	+	365	13.7	Intergenic	9			NO	NO	NO	YES	NO		NO	NO	NO	NO	NO	YES
Pf3D7lncRNA_0958	Pf3D7_09_v3	79016	79531	-	516	14.73	Intergenic	7			NO	NO	NO	NO	NO		YES	NO	NO	NO	NO	NO
Pf3D7lncRNA_0959	Pf3D7_09_v3	79963	82855	+	2893	14.45	As-G	1		PF3D7_0901700	NO	NO	NO	NO	NO		NO	YES	YES	YES	NO	NO
Pf3D7lncRNA_0960	Pf3D7_09_v3	92621	93671	+	1051	12.27	As-UTR	4		UTR (PF3D7_0902000, PF3D7_0902100), LncRNA	NO	NO	NO	NO	NO		YES	YES	YES	NO	NO	NO
Pf3D7lncRNA_0961	Pf3D7_09_v3	92881	93239	-	359	10.31	As-lncRNA	8		LncRNA	NO	NO	NO	NO	NO		NO	NO	NO	NO	NO	YES
Pf3D7lncRNA_0962	Pf3D7_09_v3	97739	98934	+	1196	19.15	As-G	8		PF3D7_0902200	NO	NO	NO	YES	NO		NO	NO	NO	NO	NO	YES
Pf3D7lncRNA_0963	Pf3D7_09_v3	101142	102543	+	1402	11.27	As-G	1		UTR (PF3D7_0902200), PF3D7_0902300	NO	NO	NO	NO	NO		YES	NO	NO	YES	NO	NO
Pf3D7lncRNA_0964	Pf3D7_09_v3	112378	112936	+	559	10.2	As-UTR	1		UTR (PF3D7_0902600)	NO	NO	NO	NO	NO		NO	NO	NO	NO	NO	YES
Pf3D7lncRNA_0965	Pf3D7_09_v3	116623	117385	-	763	13.37	As-lncRNA	7		LncRNA	NO	NO	NO	NO	NO		NO	NO	NO	NO	NO	YES
Pf3D7lncRNA_0966	Pf3D7_09_v3	116937	117691	+	755	12.98	As-lncRNA	7		LncRNA	NO	NO	NO	NO	NO		YES	NO	NO	YES	NO	NO
Pf3D7lncRNA_0967	Pf3D7_09_v3	118091	118478	+	388	12.63	As-UTR	7		UTR (PF3D7_0902700)	NO	NO	NO	YES	NO		NO	NO	NO	NO	NO	YES
Pf3D7lncRNA_0968	Pf3D7_09_v3	121402	124210	+	2809	24.28	As-G	1		PF3D7_0902800	NO	NO	NO	NO	NO		NO	NO	NO	YES	NO	NO
Pf3D7lncRNA_0969	Pf3D7_09_v3	125863	128535	-	2673	16.76	As-G	1		PF3D7_0902900	NO	NO	NO	NO	NO		YES	NO	YES	NO	NO	NO
Pf3D7lncRNA_0970	Pf3D7_09_v3	131840	133207	+	1368	12.21	As-UTR	1		UTR (PF3D7_0903200)	NO	NO	NO	NO	NO		NO	YES	NO	YES	NO	NO
Pf3D7lncRNA_0971	Pf3D7_09_v3	136778	137828	+	1051	15.03	As-lncRNA	7		LncRNA	NO	NO	NO	NO	NO		NO	NO	NO	NO	NO	YES
Pf3D7lncRNA_0972	Pf3D7_09_v3	136818	137992	-	1175	14.55	UTR-asc	1	PF3D7_0903200	LncRNA	NO	NO	NO	NO	NO		YES	NO	NO	NO	NO	NO
Pf3D7lncRNA_0973	Pf3D7_09_v3	160647	161439	+	793	15.76	As-UTR	7		UTR (PF3D7_0903400)	NO	NO	NO	NO	NO		YES	NO	NO	NO	NO	NO
Pf3D7lncRNA_0974	Pf3D7_09_v3	161428	161847	-	420	11.43	UTR-asc	7	PF3D7_0903400	LncRNA	NO	NO	NO	NO	NO		YES	YES	NO	NO	NO	NO
Pf3D7lncRNA_0975	Pf3D7_09_v3	166356	167553	-	1198	16.53	As-G	7		PF3D7_0903500	NO	NO	NO	NO	NO		YES	NO	NO	NO	NO	NO
Pf3D7lncRNA_0976	Pf3D7_09_v3	172421	174590	-	2170	15.58	As-G	1		PF3D7_0903600	NO	NO	NO	NO	NO		YES	NO	NO	NO	NO	NO
Pf3D7lncRNA_0977	Pf3D7_09_v3	175679	177583	-	1905	28.87	As-G	8		PF3D7_0903700	NO	NO	NO	NO	NO		NO	NO	NO	NO	NO	YES
Pf3D7lncRNA_0978	Pf3D7_09_v3	184097	184738	-	642	11.21	As-G	1		PF3D7_0903900	NO	NO	NO	NO	NO		YES	NO	NO	YES	NO	NO
Pf3D7lncRNA_0979	Pf3D7_09_v3	189401	191204	+	1804	12.03	As-UTR	4		UTR (PF3D7_0904000)	NO	YES	NO	NO	NO		NO	NO	NO	NO	NO	YES
Pf3D7lncRNA_0980	Pf3D7_09_v3	209841	210793	-	953	15.84	As-G	4		PF3D7_0904500	NO	NO	NO	NO	NO		NO	YES	YES	NO	NO	NO
Pf3D7lncRNA_0981	Pf3D7_09_v3	220226	220859	+	634	13.41	Intergenic	1			NO	NO	NO	NO	NO		NO	NO	NO	NO	NO	YES
Pf3D7lncRNA_0982	Pf3D7_09_v3	220940	221692	-	753	13.94	As-UTR	7		UTR (PF3D7_0904800)	NO	NO	NO	NO	NO		NO	NO	NO	NO	NO	YES
Pf3D7lncRNA_0983	Pf3D7_09_v3	234133	235261	+	1129	16.39	As-G	7		PF3D7_0905000	NO	NO	NO	NO	NO		NO	NO	NO	NO	NO	YES
Pf3D7lncRNA_0984	Pf3D7_09_v3	235712	236190	+	479	13.36	As-UTR	7		UTR (PF3D7_0905100)	NO	NO	NO	NO	NO		NO	NO	NO	NO	NO	YES
Pf3D7lncRNA_0985	Pf3D7_09_v3	236537	237626	+	1090	19.54	As-G	9		PF3D7_0905100	NO	NO	NO	NO	NO		NO	NO	NO	NO	NO	YES
Pf3D7lncRNA_0986	Pf3D7_09_v3	244398	245181	+	784	12.63	As-UTR	4		UTR (PF3D7_0905200)	NO	NO	NO	NO	NO		YES	YES	YES	NO	NO	NO
Pf3D7lncRNA_0987	Pf3D7_09_v3	250373	253253	+	2881	20.37	As-G	4		PF3D7_0905300	NO	NO	NO	NO	NO		YES	YES	NO	NO	NO	NO
Pf3D7lncRNA_0988	Pf3D7_09_v3	292231	292941	-	711	18.57	As-G	7		PF3D7_0905800	NO	YES	NO	NO	NO		NO	NO	NO	NO	NO	YES
Pf3D7lncRNA_0989	Pf3D7_09_v3	297555	298545	+	991	13.02	As-UTR	7		UTR (PF3D7_0906000)	NO	NO	NO	NO	NO		NO	YES	NO	NO	NO	NO
Pf3D7lncRNA_0990	Pf3D7_09_v3	304814	306671	-	1858	20.13	UTR-asc	1	PF3D7_0906200, PF3D7_0906000	PF3D7_0906100	NO	NO	NO	NO	NO		NO	YES	YES	NO	NO	NO
Pf3D7lncRNA_0991	Pf3D7_09_v3	324578	324825	+	248	8.87	Intergenic	8			NO	NO	NO	YES	NO		NO	NO	NO	NO	NO	YES
Pf3D7lncRNA_0992	Pf3D7_09_v3	327752	327959	-	208	7.21	Intergenic	7			NO	NO	NO	YES	NO		YES	NO	NO	NO	NO	NO
Pf3D7lncRNA_0993	Pf3D7_09_v3	329647	330431	+	785	13.5	As-UTR	1		UTR (PF3D7_0906700)	NO	NO	NO	YES	NO		NO	NO	NO	NO	NO	YES
Pf3D7lncRNA_0994	Pf3D7_09_v3	332279	333070	+	792	17.3	As-G	4		PF3D7_0906800	NO	NO	NO	NO	NO		NO	NO	NO	NO	NO	YES
Pf3D7lncRNA_0995	Pf3D7_09_v3	343127	344210	-	1084	14.58	Intergenic	7			NO	NO	NO	NO	NO		NO	NO	NO	NO	NO	YES
Pf3D7lncRNA_0996	Pf3D7_09_v3	356435	357101	+	667	19.64	As-G	7		PF3D7_0907500	NO	NO	NO	NO	NO		NO	NO	YES	NO	NO	NO
Pf3D7lncRNA_0997	Pf3D7_09_v3	358833	359318	+	486	15.02	Intergenic	7			NO	NO	NO	NO	NO		YES	NO	NO	NO	NO	NO
Pf3D7lncRNA_0998	Pf3D7_09_v3	359368	359844	-	477	14.05	As-UTR	7		UTR (PF3D7_0907600)	NO	NO	NO	NO	NO		NO	NO	NO	NO	NO	YES
Pf3D7lncRNA_0999	Pf3D7_09_v3	369275	370204	+	930	17.53	As-G	7		PF3D7_0908000	NO	NO	NO	NO	NO		NO	NO	NO	NO	NO	YES
Pf3D7lncRNA_1000	Pf3D7_09_v3	372301	372546	-	246	9.35	As-lncRNA	8		LncRNA	NO	NO	NO	YES	NO		NO	NO	NO	NO	NO	YES
Pf3D7lncRNA_1001	Pf3D7_09_v3	372473	372785	+	313	12.46	As-lncRNA	7		LncRNA	NO	NO	NO	YES	NO		NO	NO	NO	NO	NO	YES
Pf3D7lncRNA_1002	Pf3D7_09_v3	384361	385410	+	1050	18.1	As-G	9		PF3D7_0908300	NO	NO	NO	NO	NO		NO	NO	NO	NO	NO	YES
Pf3D7lncRNA_1003	Pf3D7_09_v3	401347	402160	+	814	15.23	As-G	7		PF3D7_0908700	NO	NO	NO	YES	NO		NO	NO	NO	NO	NO	YES
Pf3D7lncRNA_1004	Pf3D7_09_v3	428344	429264	-	921	14.22	As-UTR	7		UTR (PF3D7_0909400)	NO	NO	NO	NO	NO		NO	NO	NO	NO	NO	YES
Pf3D7lncRNA_1005	Pf3D7_09_v3	432909	433422	+	514	16.34	As-G	8		PF3D7_0909600	NO	NO	NO	NO	NO		NO	NO	NO	YES	NO	NO
Pf3D7lncRNA_1006	Pf3D7_09_v3	435981	436773	+	793	12.61	As-UTR	1		UTR (PF3D7_0909600)	NO	NO	NO	NO	NO		NO	NO	NO	NO	NO	YES
Pf3D7lncRNA_1007	Pf3D7_09_v3	438769	439311	-	543	10.68	As-UTR	7		UTR (PF3D7_0909700)	NO	NO	NO	NO	NO		NO	NO	NO	NO	NO	YES
Pf3D7lncRNA_1008	Pf3D7_09_v3	446722	447271	-	550	11.64	Intergenic	5			NO	NO	NO	NO	NO		NO	NO	NO	NO	NO	YES
Pf3D7lncRNA_1009	Pf3D7_09_v3	462569	463631	+	1063	11.57	As-UTR	7		UTR (PF3D7_0910100)	NO	NO	NO	NO	NO		NO	NO	NO	YES	NO	NO
Pf3D7lncRNA_1010	Pf3D7_09_v3	473221	475193	-	1973	16.32	As-G	4		PF3D7_0910200	NO	NO	NO	NO	NO		NO	NO	NO	NO	NO	YES
Pf3D7lncRNA_1011	Pf3D7_09_v3	482171	482877	+	707	15.7	As-G	1		PF3D7_0910500	NO	NO	NO	NO	NO		NO	NO	NO	NO	NO	YES
Pf3D7lncRNA_1012	Pf3D7_09_v3	492123	493461	-	1339	20.09	UTR-asc	1	PF3D7_0910900	PF3D7_0910700, PF3D7_0910800	NO	NO	NO	NO	NO		YES	NO	YES	NO	NO	NO
Pf3D7lncRNA_1013	Pf3D7_09_v3	498619	499076	+	458	11.79	As-lncRNA	7		LncRNA	NO	NO	NO	NO	NO		NO	NO	NO	NO	NO	YES
Pf3D7lncRNA_1014	Pf3D7_09_v3	498910	499283	-	374	13.9	As-lncRNA	8		LncRNA	NO	NO	NO	NO	NO		NO	NO	NO	NO	NO	YES
Pf3D7lncRNA_1015	Pf3D7_09_v3	500785	503882	-	3098	15.88	As-G	1		PF3D7_0911000	NO	NO	NO	NO	NO		YES	YES	YES	NO	NO	NO
Pf3D7lncRNA_1016	Pf3D7_09_v3	508405	509048	-	644	13.98	As-UTR	7		UTR (PF3D7_0911100)	NO	NO	NO	NO	NO		NO	NO	NO	NO	NO	YES
Pf3D7lncRNA_1017	Pf3D7_09_v3	520220	520961	-	742	19.54	As-G	8		PF3D7_0911300	NO	NO	NO	YES	NO		NO	NO	NO	NO	NO	YES
Pf3D7lncRNA_1018	Pf3D7_09_v3	537157	538332	+	1176	16.24	As-G	1		PF3D7_0911900	NO	NO	NO	YES	NO		NO	NO	NO	NO	NO	YES
Pf3D7lncRNA_1019	Pf3D7_09_v3	539795	540916	+	1122	11.32	As-G	7		PF3D7_0911900	NO	NO	NO	NO	NO		NO	NO	NO	NO	NO	YES
Pf3D7lncRNA_1020	Pf3D7_09_v3	546384	546944	+	561	18.18	As-G	9		PF3D7_0912100	NO	NO	NO	NO	NO		NO	NO	NO	YES	NO	NO
Pf3D7lncRNA_1021	Pf3D7_09_v3	548660	551724	+	3065	19.02	As-G	1		PF3D7_0912200	NO	NO	NO	NO	NO		YES	YES	YES	YES	NO	NO
Pf3D7lncRNA_1022	Pf3D7_09_v3	554398	555390	+	993	13.9	UTR-asc	1	PF3D7_0912500		NO	NO	NO	NO	NO		YES	NO	NO	NO	NO	NO
Pf3D7lncRNA_1023	Pf3D7_09_v3	579640	580707	+	1068	12.64	As-UTR	1		UTR (PF3D7_0913300)	NO	NO	NO	NO	NO		YES	NO	YES	YES	NO	NO
Pf3D7lncRNA_1024	Pf3D7_09_v3	582326	583671	+	1346	19.39	As-G	7		PF3D7_0913500	NO	YES	NO	NO	NO		NO	YES	YES	NO	NO	NO
Pf3D7lncRNA_1025	Pf3D7_09_v3	587664	588673	-	1010	17.33	As-G	8		PF3D7_0913600	NO	NO	NO	NO	NO		NO	NO	NO	NO	NO	YES
Pf3D7lncRNA_1026	Pf3D7_09_v3	594036	595009	+	974	18.79	UTR-asc	1	PF3D7_0913800	PF3D7_0913900	NO	NO	NO	NO	NO		NO	YES	YES	NO	NO	NO
Pf3D7lncRNA_1027	Pf3D7_09_v3	606478	607539	+	1062	13.56	As-UTR	7		UTR (PF3D7_0914200)	NO	NO	NO	NO	NO		YES	NO	NO	NO	NO	NO
Pf3D7lncRNA_1028	Pf3D7_09_v3	607887	610506	+	2620	20.57	As-G	1		PF3D7_0914200	NO	YES	NO	NO	NO		NO	YES	YES	NO	NO	NO
Pf3D7lncRNA_1029	Pf3D7_09_v3	612143	614142	+	2000	14.8	As-G	1		PF3D7_0914300	NO	NO	NO	NO	NO		NO	YES	YES	NO	NO	NO
Pf3D7lncRNA_1030	Pf3D7_09_v3	615879	616408	+	530	14.15	As-lncRNA	8		LncRNA	NO	NO	NO	YES	NO		NO	NO	NO	NO	NO	YES
Pf3D7lncRNA_1031	Pf3D7_09_v3	616358	616821	-	464	18.53	As-lncRNA	7		LncRNA	NO	NO	NO	NO	NO		NO	NO	NO	NO	NO	YES
Pf3D7lncRNA_1032	Pf3D7_09_v3	628949	629835	-	887	13.3	As-UTR	4		UTR (PF3D7_0914600)	NO	NO	NO	NO	NO		NO	NO	NO	NO	NO	YES
Pf3D7lncRNA_1033	Pf3D7_09_v3	640272	640483	+	212	23.11	As-G	9		PF3D7_0915000	NO	NO	NO	YES	NO		NO	NO	NO	NO	NO	YES
Pf3D7lncRNA_1034	Pf3D7_09_v3	642144	643258	+	1115	14.71	As-G	1		PF3D7_0915100	NO	NO	NO	NO	NO		NO	NO	NO	NO	NO	YES
Pf3D7lncRNA_1035	Pf3D7_09_v3	650179	655060	+	4882	26.46	As-G	8		PF3D7_0915400	NO	NO	NO	NO	NO		NO	NO	NO	NO	NO	YES
Pf3D7lncRNA_1036	Pf3D7_09_v3	664838	665284	-	447	15.66	As-UTR	8		UTR (PF3D7_0915800, PF3D7_0915900)	NO	NO	NO	NO	NO		NO	NO	NO	NO	NO	YES
Pf3D7lncRNA_1037	Pf3D7_09_v3	672982	674029	+	1048	12.5	UTR-asc	1	PF3D7_0916100		NO	NO	NO	NO	NO		YES	NO	NO	NO	NO	NO
Pf3D7lncRNA_1038	Pf3D7_09_v3	674318	675146	-	829	19.9	As-G	7		PF3D7_0916100	NO	NO	NO	NO	NO		NO	NO	NO	NO	NO	YES
Pf3D7lncRNA_1039	Pf3D7_09_v3	681160	683702	+	2543	15.69	UTR-asc	1	PF3D7_0916400	PF3D7_0916300	NO	NO	NO	NO	NO		NO	YES	YES	NO	NO	NO
Pf3D7lncRNA_1040	Pf3D7_09_v3	689967	690564	-	598	15.05	UTR-asc	5	PF3D7_0916500	PF3D7_0916400	NO	NO	NO	NO	NO		NO	NO	NO	NO	NO	YES
Pf3D7lncRNA_1041	Pf3D7_09_v3	694133	695315	+	1183	18.09	As-G	4		PF3D7_0916600	NO	NO	NO	NO	NO		NO	NO	YES	NO	NO	NO
Pf3D7lncRNA_1042	Pf3D7_09_v3	699483	702823	-	3341	12.78	UTR-asc	1	PF3D7_0916700	LncRNA	NO	NO	NO	NO	NO		YES	NO	NO	NO	NO	NO
Pf3D7lncRNA_1043	Pf3D7_09_v3	699919	701808	+	1890	12.75	As-G	1		PF3D7_0916700	NO	NO	NO	NO	NO		YES	NO	NO	NO	NO	NO
Pf3D7lncRNA_1044	Pf3D7_09_v3	703948	704486	-	539	11.69	As-UTR	7		UTR (PF3D7_0916800, PF3D7_0916900)	NO	NO	NO	NO	NO		NO	YES	NO	NO	NO	NO
Pf3D7lncRNA_1045	Pf3D7_09_v3	713099	714208	+	1110	21.62	As-G	2		PF3D7_0917100	NO	NO	NO	NO	NO		NO	NO	NO	NO	NO	YES
Pf3D7lncRNA_1046	Pf3D7_09_v3	716202	716444	-	243	12.76	As-G	8		PF3D7_0917200	NO	NO	NO	NO	NO		YES	NO	NO	NO	NO	NO
Pf3D7lncRNA_1047	Pf3D7_09_v3	717006	717823	-	818	20.9	As-G	7		PF3D7_0917200	NO	NO	NO	NO	NO		YES	YES	YES	NO	NO	NO
Pf3D7lncRNA_1048	Pf3D7_09_v3	733334	734143	-	810	21.23	As-G	4		PF3D7_0917700	NO	NO	NO	NO	NO		NO	NO	YES	NO	NO	NO
Pf3D7lncRNA_1049	Pf3D7_09_v3	736016	736906	-	891	11.22	As-UTR	1		UTR (PF3D7_0917800, PF3D7_0917900)	NO	NO	NO	NO	NO		NO	YES	YES	NO	NO	NO
Pf3D7lncRNA_1050	Pf3D7_09_v3	753361	753897	+	537	14.34	Intergenic	9			NO	NO	NO	NO	NO		NO	NO	NO	NO	NO	YES
Pf3D7lncRNA_1051	Pf3D7_09_v3	756683	761096	-	4414	21.5	As-G	1		PF3D7_0918400	NO	YES	YES	NO	NO		YES	YES	YES	YES	NO	NO
Pf3D7lncRNA_1052	Pf3D7_09_v3	760470	760950	+	481	14.14	As-lncRNA	9		LncRNA	NO	NO	NO	YES	NO		NO	NO	NO	NO	NO	YES
Pf3D7lncRNA_1053	Pf3D7_09_v3	761304	764190	+	2887	19.57	As-lncRNA	1		LncRNA	NO	YES	NO	NO	YES	PF3D7_0918500	NO	NO	NO	YES	NO	NO
Pf3D7lncRNA_1054	Pf3D7_09_v3	762523	764512	-	1990	17.89	As-G	1		PF3D7_0918500	NO	YES	NO	YES	NO		NO	NO	NO	NO	NO	YES
Pf3D7lncRNA_1055	Pf3D7_09_v3	767306	768418	-	1113	11.41	As-UTR	1		UTR (PF3D7_0918600)	NO	NO	NO	NO	NO		YES	YES	NO	NO	NO	NO
Pf3D7lncRNA_1056	Pf3D7_09_v3	783125	785451	-	2327	11.95	UTR-asc	1	PF3D7_0919000	LncRNA	NO	NO	NO	NO	NO		YES	YES	NO	NO	NO	NO
Pf3D7lncRNA_1057	Pf3D7_09_v3	783524	784157	+	634	10.57	As-UTR	1		UTR (PF3D7_0919000), LncRNA	NO	NO	NO	NO	NO		NO	NO	NO	YES	NO	NO
Pf3D7lncRNA_1058	Pf3D7_09_v3	791264	792102	+	839	15.14	Intergenic	5			NO	NO	NO	YES	NO		NO	NO	NO	NO	NO	YES
Pf3D7lncRNA_1059	Pf3D7_09_v3	796793	800218	-	3426	19.73	As-G	1		PF3D7_0919400, PF3D7_0919500	NO	NO	NO	NO	NO		YES	YES	YES	NO	NO	NO
Pf3D7lncRNA_1060	Pf3D7_09_v3	808854	809587	+	734	14.03	As-UTR	2		UTR (PF3D7_0919900)	NO	NO	NO	NO	NO		NO	NO	NO	NO	NO	YES
Pf3D7lncRNA_1061	Pf3D7_09_v3	827416	827714	+	299	9.36	As-UTR	8		UTR (PF3D7_0920200)	NO	NO	NO	NO	NO		NO	NO	NO	NO	NO	YES
Pf3D7lncRNA_1062	Pf3D7_09_v3	832123	832641	-	519	20.04	As-G	9		PF3D7_0920300	NO	NO	NO	NO	NO		NO	NO	NO	NO	NO	YES
Pf3D7lncRNA_1063	Pf3D7_09_v3	838766	840026	-	1261	14.04	As-G	1		PF3D7_0920400	NO	NO	NO	NO	NO		NO	YES	NO	NO	NO	NO
Pf3D7lncRNA_1064	Pf3D7_09_v3	842275	842614	-	340	23.24	As-G	8		PF3D7_0920500	NO	NO	NO	YES	NO		NO	NO	YES	NO	NO	NO
Pf3D7lncRNA_1065	Pf3D7_09_v3	847103	848342	-	1240	15.89	As-G	7		PF3D7_0920600	NO	NO	NO	NO	NO		NO	NO	NO	NO	NO	YES
Pf3D7lncRNA_1066	Pf3D7_09_v3	852038	854369	+	2332	23.54	UTR-asc	7	PF3D7_0920700	PF3D7_0920800	NO	NO	NO	NO	NO		YES	NO	YES	NO	NO	NO
Pf3D7lncRNA_1067	Pf3D7_09_v3	874404	875288	+	885	21.58	As-G	9		PF3D7_0921400	NO	NO	NO	NO	NO		NO	NO	NO	NO	NO	YES
Pf3D7lncRNA_1068	Pf3D7_09_v3	889674	890536	-	863	19.81	As-G	6		UTR (PF3D7_0921900), PF3D7_0922000	NO	NO	NO	NO	NO		NO	NO	NO	NO	NO	YES
Pf3D7lncRNA_1069	Pf3D7_09_v3	893306	894291	-	986	15.21	As-UTR	4		UTR (PF3D7_0922000, PF3D7_0922100)	NO	NO	NO	NO	NO		YES	NO	NO	NO	NO	NO
Pf3D7lncRNA_1070	Pf3D7_09_v3	900126	901233	-	1108	15.16	As-G	1		PF3D7_0922100	NO	NO	NO	NO	NO		NO	NO	NO	NO	NO	YES
Pf3D7lncRNA_1071	Pf3D7_09_v3	901372	902063	-	692	13.01	As-UTR	5		UTR (PF3D7_0922100, PF3D7_0922200)	NO	NO	NO	NO	NO		YES	NO	NO	NO	NO	NO
Pf3D7lncRNA_1072	Pf3D7_09_v3	910844	912144	-	1301	18.68	As-G	1		PF3D7_0922400	NO	NO	NO	YES	NO		NO	YES	YES	NO	NO	NO
Pf3D7lncRNA_1073	Pf3D7_09_v3	914779	915678	-	900	11.22	As-UTR	7		UTR (PF3D7_0922500)	NO	NO	NO	NO	NO		NO	YES	NO	NO	NO	NO
Pf3D7lncRNA_1074	Pf3D7_09_v3	936060	936686	+	627	14.51	As-UTR	1		UTR (PF3D7_0922900)	NO	NO	NO	YES	NO		NO	NO	NO	NO	NO	YES
Pf3D7lncRNA_1075	Pf3D7_09_v3	941315	941644	-	330	10.3	Intergenic	9			NO	NO	NO	NO	NO		NO	NO	NO	NO	NO	YES
Pf3D7lncRNA_1076	Pf3D7_09_v3	949587	950020	-	434	12.9	As-UTR	7		UTR (PF3D7_0923400)	NO	NO	NO	NO	NO		YES	NO	NO	NO	NO	NO
Pf3D7lncRNA_1077	Pf3D7_09_v3	953496	954242	-	747	16.87	As-G	7		PF3D7_0923400	NO	NO	NO	NO	NO		NO	NO	NO	NO	NO	YES
Pf3D7lncRNA_1078	Pf3D7_09_v3	964061	964339	+	279	8.96	As-UTR	7		UTR (PF3D7_0923800), LncRNA	NO	NO	NO	NO	NO		NO	NO	NO	NO	NO	YES
Pf3D7lncRNA_1079	Pf3D7_09_v3	969609	971203	+	1595	13.29	As-lncRNA	1		LncRNA	NO	NO	NO	NO	NO		YES	NO	NO	NO	NO	NO
Pf3D7lncRNA_1080	Pf3D7_09_v3	970016	971838	-	1823	13.77	As-UTR	1		LncRNA, UTR (PF3D7_0924000)	NO	NO	NO	NO	NO		YES	NO	NO	NO	NO	NO
Pf3D7lncRNA_1081	Pf3D7_09_v3	976103	976663	-	561	20.5	As-G	2		PF3D7_0924000	NO	NO	NO	YES	NO		NO	NO	NO	NO	NO	YES
Pf3D7lncRNA_1082	Pf3D7_09_v3	978077	978403	+	327	16.21	As-G	7		PF3D7_0924100	NO	NO	NO	NO	NO		YES	YES	YES	NO	NO	NO
Pf3D7lncRNA_1083	Pf3D7_09_v3	979200	979525	+	326	20.55	As-G	9		PF3D7_0924100	NO	NO	NO	NO	NO		NO	NO	YES	NO	NO	NO
Pf3D7lncRNA_1084	Pf3D7_09_v3	986594	987245	+	652	15.03	As-lncRNA	9		LncRNA	NO	NO	NO	NO	NO		NO	NO	NO	NO	NO	YES
Pf3D7lncRNA_1085	Pf3D7_09_v3	986869	987506	-	638	12.85	As-lncRNA	7		LncRNA	NO	NO	NO	NO	NO		NO	NO	NO	NO	NO	YES
Pf3D7lncRNA_1086	Pf3D7_09_v3	1015651	1016017	+	367	12.53	Intergenic	7			NO	NO	NO	YES	NO		NO	NO	NO	NO	NO	YES
Pf3D7lncRNA_1087	Pf3D7_09_v3	1039082	1039443	-	362	10.77	As-UTR	7		UTR (PF3D7_0925800)	NO	NO	NO	YES	NO		NO	NO	NO	NO	NO	YES
Pf3D7lncRNA_1088	Pf3D7_09_v3	1060206	1061486	+	1281	12.8	As-lncRNA	7		LncRNA	NO	NO	NO	NO	NO		YES	NO	NO	NO	NO	NO
Pf3D7lncRNA_1089	Pf3D7_09_v3	1061481	1062087	-	607	14.99	As-UTR	1		LncRNA, UTR (PF3D7_0926200)	NO	NO	NO	NO	NO		NO	NO	NO	NO	NO	YES
Pf3D7lncRNA_1090	Pf3D7_09_v3	1067587	1068256	-	670	18.36	As-G	8		PF3D7_0926300	NO	NO	NO	NO	NO		NO	NO	NO	NO	NO	YES
Pf3D7lncRNA_1091	Pf3D7_09_v3	1073183	1073614	+	432	12.5	As-UTR	8		UTR (PF3D7_0926400)	NO	NO	NO	YES	NO		NO	NO	YES	NO	NO	NO
Pf3D7lncRNA_1092	Pf3D7_09_v3	1074040	1075052	+	1013	15.79	As-UTR	7		UTR (PF3D7_0926500)	NO	YES	NO	NO	NO		NO	NO	NO	YES	NO	NO
Pf3D7lncRNA_1093	Pf3D7_09_v3	1112182	1113473	-	1292	18.27	As-G	1		PF3D7_0927200	NO	NO	NO	NO	NO		NO	NO	NO	NO	NO	YES
Pf3D7lncRNA_1094	Pf3D7_09_v3	1129214	1130163	-	950	26.42	As-G	7		PF3D7_0927800	NO	YES	NO	NO	NO		NO	YES	YES	NO	NO	NO
Pf3D7lncRNA_1095	Pf3D7_09_v3	1142921	1144604	-	1684	17.34	UTR-asc	1	PF3D7_0928200, PF3D7_0928400	PF3D7_0928300	NO	NO	NO	NO	NO		NO	NO	YES	NO	NO	NO
Pf3D7lncRNA_1096	Pf3D7_09_v3	1147651	1148109	+	459	10.68	As-UTR	7		UTR (PF3D7_0928600)	NO	NO	NO	NO	NO		NO	NO	YES	YES	NO	NO
Pf3D7lncRNA_1097	Pf3D7_09_v3	1149301	1151728	+	2428	14.29	As-G	3		PF3D7_0928700	NO	NO	NO	NO	NO		YES	NO	YES	YES	NO	NO
Pf3D7lncRNA_1098	Pf3D7_09_v3	1158670	1159175	-	506	12.85	As-G	7		PF3D7_0928800	NO	NO	NO	NO	NO		NO	NO	NO	NO	NO	YES
Pf3D7lncRNA_1099	Pf3D7_09_v3	1159964	1160449	-	486	22.02	As-G	8		PF3D7_0928900	NO	NO	NO	NO	NO		NO	NO	NO	NO	NO	YES
Pf3D7lncRNA_1100	Pf3D7_09_v3	1161494	1162247	-	754	22.02	As-G	9		PF3D7_0929000	NO	NO	NO	NO	NO		NO	NO	NO	NO	NO	YES
Pf3D7lncRNA_1101	Pf3D7_09_v3	1162935	1163420	-	486	16.26	As-UTR	8		UTR (PF3D7_0929000, PF3D7_0929100)	NO	YES	NO	NO	NO		NO	NO	NO	NO	NO	YES
Pf3D7lncRNA_1102	Pf3D7_09_v3	1165198	1166545	-	1348	12.24	As-G	1		PF3D7_0929100	NO	NO	NO	NO	NO		YES	YES	NO	NO	NO	NO
Pf3D7lncRNA_1103	Pf3D7_09_v3	1184295	1187022	+	2728	17.56	As-G	1		PF3D7_0929700	NO	YES	NO	NO	NO		NO	NO	NO	NO	NO	YES
Pf3D7lncRNA_1104	Pf3D7_09_v3	1196090	1196728	+	639	19.56	As-G	8		PF3D7_0930200	NO	NO	NO	NO	NO		NO	NO	NO	NO	NO	YES
Pf3D7lncRNA_1105	Pf3D7_09_v3	1206692	1207328	-	637	18.84	As-G	1		PF3D7_0930300	NO	NO	NO	NO	NO		NO	NO	NO	NO	NO	YES
Pf3D7lncRNA_1106	Pf3D7_09_v3	1209784	1210325	-	542	21.77	As-G	2		PF3D7_0930400	NO	NO	NO	YES	NO		YES	NO	YES	NO	NO	NO
Pf3D7lncRNA_1107	Pf3D7_09_v3	1217843	1219637	+	1795	15.21	As-G	7		PF3D7_0930600	NO	NO	NO	NO	NO		NO	NO	YES	NO	NO	NO
Pf3D7lncRNA_1108	Pf3D7_09_v3	1261638	1262302	-	665	15.94	As-G	8		PF3D7_0931300	NO	NO	NO	NO	NO		NO	NO	NO	NO	NO	YES
Pf3D7lncRNA_1109	Pf3D7_09_v3	1266879	1267191	+	313	14.06	As-UTR	7		UTR (PF3D7_0913500)	NO	NO	NO	NO	NO		NO	YES	NO	NO	NO	NO
Pf3D7lncRNA_1110	Pf3D7_09_v3	1267574	1267780	+	207	13.53	As-UTR	7		UTR (PF3D7_0913500)	NO	NO	NO	NO	NO		NO	NO	NO	NO	NO	YES
Pf3D7lncRNA_1111	Pf3D7_09_v3	1274894	1276074	+	1181	19.05	As-G	1		PF3D7_0931900	NO	NO	NO	NO	NO		YES	NO	YES	NO	NO	NO
Pf3D7lncRNA_1112	Pf3D7_09_v3	1283083	1284446	+	1364	18.84	As-G	8		PF3D7_0932100	NO	YES	NO	NO	NO		NO	NO	YES	NO	NO	NO
Pf3D7lncRNA_1113	Pf3D7_09_v3	1284316	1286392	-	2077	14.01	UTR-asc	1	PF3D7_0932100	LncRNA, UTR (PF3D7_0932200)	NO	NO	NO	NO	NO		YES	NO	NO	NO	NO	NO
Pf3D7lncRNA_1114	Pf3D7_09_v3	1290853	1291987	+	1135	17.44	As-G	2		PF3D7_0932300, UTR (PF3D7_0932400)	NO	NO	NO	NO	NO		YES	YES	YES	NO	NO	NO
Pf3D7lncRNA_1115	Pf3D7_09_v3	1294691	1295421	+	731	21.61	As-G	1		PF3D7_0932500	NO	NO	NO	NO	NO		NO	NO	YES	NO	NO	NO
Pf3D7lncRNA_1116	Pf3D7_09_v3	1295830	1297582	+	1753	18.08	As-G	8		PF3D7_0932500, PF3D7_0932600	NO	YES	YES	NO	NO		NO	NO	NO	NO	NO	YES
Pf3D7lncRNA_1117	Pf3D7_09_v3	1298745	1298949	+	205	14.63	As-G	7		PF3D7_0932700	NO	NO	NO	NO	NO		NO	NO	NO	NO	NO	YES
Pf3D7lncRNA_1118	Pf3D7_09_v3	1330213	1330700	+	488	14.34	As-UTR	1		UTR (PF3D7_0933600)	NO	NO	NO	NO	NO		NO	NO	NO	NO	NO	YES
Pf3D7lncRNA_1119	Pf3D7_09_v3	1333437	1333938	+	502	13.55	As-UTR	7		UTR (PF3D7_0933700)	NO	NO	NO	NO	NO		NO	NO	YES	NO	NO	NO
Pf3D7lncRNA_1120	Pf3D7_09_v3	1353269	1354905	-	1637	15.21	UTR-asc	1	PF3D7_0934500		NO	NO	NO	NO	NO		YES	YES	NO	NO	YES	NO
Pf3D7lncRNA_1121	Pf3D7_09_v3	1355153	1356637	-	1485	14.88	UTR-asc	1	PF3D7_0934500	PF3D7_0934600, UTR (PF3D7_0934700)	NO	NO	NO	NO	NO		YES	NO	NO	NO	NO	NO
Pf3D7lncRNA_1122	Pf3D7_09_v3	1358220	1359636	-	1417	24.14	As-G	1		PF3D7_0934700	NO	YES	NO	NO	NO		NO	NO	NO	NO	NO	YES
Pf3D7lncRNA_1123	Pf3D7_09_v3	1359967	1360691	-	725	15.72	As-UTR	5		UTR (PF3D7_0934700)	NO	NO	NO	NO	NO		NO	NO	NO	NO	NO	YES
Pf3D7lncRNA_1124	Pf3D7_09_v3	1360800	1361363	-	564	15.07	As-UTR	1		UTR (PF3D7_0934800)	NO	NO	NO	NO	NO		NO	YES	NO	NO	NO	NO
Pf3D7lncRNA_1125	Pf3D7_09_v3	1367766	1369342	+	1577	15.92	As-G	4		UTR (PF3D7_0935100), PF3D7_0935200	NO	NO	NO	NO	NO		NO	NO	NO	NO	NO	YES
Pf3D7lncRNA_1126	Pf3D7_09_v3	1374689	1375306	+	618	12.3	UTR-asc	7	PF3D7_0935300	UTR (PF3D7_0935400)	NO	NO	NO	NO	NO		NO	NO	NO	NO	NO	YES
Pf3D7lncRNA_1127	Pf3D7_09_v3	1374904	1381482	-	6579	16.57	As-G	1		PF3D7_0935400	NO	YES	YES	NO	YES	PF3D7_0935390	YES	YES	YES	YES	NO	NO
Pf3D7lncRNA_1128	Pf3D7_09_v3	1376803	1377479	+	677	14.33	As-G	1		PF3D7_0935390	NO	NO	NO	NO	NO		NO	NO	NO	NO	NO	YES
Pf3D7lncRNA_1129	Pf3D7_09_v3	1383239	1386868	-	3630	12.64	Intergenic	4			NO	NO	NO	NO	NO		YES	NO	NO	NO	NO	NO
Pf3D7lncRNA_1130	Pf3D7_09_v3	1389676	1391446	+	1771	12.48	As-lncRNA	5		LncRNA	NO	NO	NO	NO	NO		NO	NO	NO	NO	NO	YES
Pf3D7lncRNA_1131	Pf3D7_09_v3	1390820	1391450	-	631	14.26	As-lncRNA	3		LncRNA	NO	NO	NO	YES	NO		NO	NO	NO	NO	NO	YES
Pf3D7lncRNA_1132	Pf3D7_09_v3	1392718	1400169	-	7452	13.88	As-lncRNA	1		LncRNA	NO	YES	YES	NO	NO		YES	YES	NO	NO	NO	NO
Pf3D7lncRNA_1133	Pf3D7_09_v3	1393436	1395503	+	2068	14.99	As-lncRNA	2		LncRNA	NO	NO	NO	NO	NO		NO	NO	NO	NO	NO	YES
Pf3D7lncRNA_1134	Pf3D7_09_v3	1396910	1398570	+	1661	13.25	As-lncRNA	1		LncRNA	NO	NO	NO	NO	NO		NO	NO	NO	NO	NO	YES
Pf3D7lncRNA_1135	Pf3D7_09_v3	1402702	1403845	-	1144	13.02	As-UTR	1		UTR (PF3D7_0935500, PF3D7_0935600)	NO	NO	NO	NO	NO		YES	NO	NO	NO	NO	NO
Pf3D7lncRNA_1136	Pf3D7_09_v3	1410775	1412086	+	1312	15.47	UTR-asc	7	PF3D7_0935700	LncRNA	NO	NO	NO	NO	NO		NO	NO	NO	NO	NO	YES
Pf3D7lncRNA_1137	Pf3D7_09_v3	1410830	1411087	-	258	14.73	As-lncRNA	7		LncRNA	NO	NO	NO	NO	NO		NO	NO	NO	NO	NO	YES
Pf3D7lncRNA_1138	Pf3D7_09_v3	1415544	1415930	-	387	17.83	As-G	9		PF3D7_0935800	NO	NO	NO	NO	NO		NO	NO	NO	NO	NO	YES
Pf3D7lncRNA_1139	Pf3D7_09_v3	1424579	1425876	+	1298	12.63	As-UTR	4		UTR (PF3D7_0935900)	NO	NO	NO	NO	NO		YES	NO	NO	NO	YES	NO
Pf3D7lncRNA_1140	Pf3D7_09_v3	1429512	1432213	+	2702	15.66	As-G	1		PF3D7_0936100	NO	YES	YES	NO	NO		YES	YES	YES	YES	NO	NO
Pf3D7lncRNA_1141	Pf3D7_09_v3	1435661	1436744	+	1084	14.48	As-G	1		PF3D7_0936300	NO	NO	NO	NO	NO		NO	NO	NO	YES	NO	NO
Pf3D7lncRNA_1142	Pf3D7_09_v3	1439165	1440388	+	1224	13.56	UTR-asc	7	PF3D7_0936400		NO	NO	NO	NO	NO		YES	YES	NO	YES	NO	NO
Pf3D7lncRNA_1143	Pf3D7_09_v3	1478861	1479565	-	705	15.18	Intergenic	1			NO	NO	NO	NO	NO		NO	NO	NO	NO	NO	YES
Pf3D7lncRNA_1144	Pf3D7_09_v3	1492258	1494370	-	2113	24.89	As-G	7		PF3D7_0937700	NO	YES	NO	NO	NO		NO	YES	NO	NO	NO	NO
Pf3D7lncRNA_1145	Pf3D7_09_v3	1494837	1495485	+	649	9.71	As-G	2		PF3D7_0937800	NO	NO	NO	NO	NO		NO	NO	YES	NO	NO	NO
Pf3D7lncRNA_1146	Pf3D7_09_v3	1495086	1497487	-	2402	22.94	Sense	1	PF3D7_0937800	LncRNA	NO	NO	NO	NO	NO		NO	NO	NO	NO	NO	YES
Pf3D7lncRNA_1147	Pf3D7_09_v3	1497168	1498975	+	1808	23.29	As-Intron	1		PF3D7_0937800	NO	NO	NO	NO	NO		YES	YES	NO	YES	NO	NO
Pf3D7lncRNA_1148	Pf3D7_10_v3	33877	34384	-	508	14.57	As-Intron	1		PF3D7_1000100	NO	NO	NO	YES	NO		NO	NO	YES	NO	NO	NO
Pf3D7lncRNA_1149	Pf3D7_10_v3	34503	36516	+	2014	23.93	Sense	1	PF3D7_1000100	LncRNA	NO	NO	NO	NO	NO		NO	NO	NO	NO	NO	YES
Pf3D7lncRNA_1150	Pf3D7_10_v3	36589	36942	-	354	6.5	As-lncRNA	2		LncRNA	NO	NO	NO	NO	NO		NO	NO	NO	NO	NO	YES
Pf3D7lncRNA_1151	Pf3D7_10_v3	36850	38126	+	1277	13.63	As-G	1		LncRNA, PF3D7_1000200	NO	NO	NO	NO	NO		YES	YES	YES	NO	NO	NO
Pf3D7lncRNA_1152	Pf3D7_10_v3	40875	41588	+	714	12.04	As-lncRNA	6		LncRNA	NO	NO	NO	YES	NO		NO	NO	NO	NO	NO	YES
Pf3D7lncRNA_1153	Pf3D7_10_v3	40906	41127	-	222	13.06	As-lncRNA	9		LncRNA	NO	NO	NO	YES	NO		NO	NO	NO	NO	NO	YES
Pf3D7lncRNA_1154	Pf3D7_10_v3	42786	43006	+	221	14.03	As-Intron	2		PF3D7_1000300	NO	NO	NO	NO	NO		NO	NO	NO	NO	NO	YES
Pf3D7lncRNA_1155	Pf3D7_10_v3	60200	60545	-	346	26.88	As-G	2		PF3D7_1000900	NO	NO	NO	YES	NO		YES	NO	NO	NO	NO	NO
Pf3D7lncRNA_1156	Pf3D7_10_v3	78440	78984	+	545	9.54	As-UTR	7		UTR (PF3D7_1001400)	NO	NO	NO	NO	NO		NO	NO	NO	NO	NO	YES
Pf3D7lncRNA_1157	Pf3D7_10_v3	91445	93424	+	1980	17.07	As-UTR	1		UTR (PF3D7_1001700)	NO	NO	NO	NO	NO		NO	NO	NO	NO	NO	YES
Pf3D7lncRNA_1158	Pf3D7_10_v3	95375	95588	+	214	8.88	Intergenic	8			NO	NO	NO	YES	NO		NO	NO	NO	YES	NO	NO
Pf3D7lncRNA_1159	Pf3D7_10_v3	98153	99503	+	1351	14.95	As-G	1		PF3D7_1001900	NO	NO	NO	NO	NO		YES	YES	NO	NO	NO	NO
Pf3D7lncRNA_1160	Pf3D7_10_v3	103102	103327	+	226	22.57	As-G	8		PF3D7_1002000	NO	NO	NO	YES	NO		YES	NO	NO	NO	NO	NO
Pf3D7lncRNA_1161	Pf3D7_10_v3	110504	111820	-	1317	15.41	As-G	1		PF3D7_1002200	NO	NO	NO	NO	NO		YES	YES	NO	NO	NO	NO
Pf3D7lncRNA_1162	Pf3D7_10_v3	127510	128570	-	1061	13.2	As-G	1		PF3D7_1002600	NO	NO	NO	NO	NO		NO	NO	NO	NO	NO	YES
Pf3D7lncRNA_1163	Pf3D7_10_v3	136679	138006	-	1328	16.42	As-G	3		PF3D7_1002800	NO	NO	NO	NO	NO		YES	NO	YES	NO	NO	NO
Pf3D7lncRNA_1164	Pf3D7_10_v3	140208	140699	-	492	14.43	As-UTR	7		UTR (PF3D7_1002900)	NO	NO	NO	NO	NO		NO	NO	YES	NO	NO	NO
Pf3D7lncRNA_1165	Pf3D7_10_v3	144941	147042	-	2102	16.6	As-G	1		PF3D7_1003000	NO	NO	NO	NO	NO		YES	YES	YES	NO	NO	NO
Pf3D7lncRNA_1166	Pf3D7_10_v3	151430	152264	+	835	12.57	As-UTR	1		UTR (PF3D7_1003400)	NO	NO	NO	YES	NO		YES	NO	NO	YES	NO	NO
Pf3D7lncRNA_1167	Pf3D7_10_v3	154295	154974	+	680	20	As-G	9		PF3D7_1003400	NO	NO	NO	YES	NO		NO	NO	YES	YES	NO	NO
Pf3D7lncRNA_1168	Pf3D7_10_v3	159515	160690	+	1176	17.35	As-UTR	1		UTR (PF3D7_1003500)	NO	NO	NO	NO	NO		NO	NO	NO	NO	NO	YES
Pf3D7lncRNA_1169	Pf3D7_10_v3	162368	163196	+	829	14.96	As-UTR	4		UTR (PF3D7_1003500)	NO	NO	NO	NO	NO		YES	NO	NO	YES	NO	NO
Pf3D7lncRNA_1170	Pf3D7_10_v3	177168	177627	+	460	12.17	As-UTR	4		UTR (PF3D7_1003800)	NO	NO	NO	NO	NO		NO	NO	NO	NO	NO	YES
Pf3D7lncRNA_1171	Pf3D7_10_v3	181530	181997	+	468	14.32	Intergenic	4			NO	NO	NO	YES	NO		NO	NO	NO	YES	NO	NO
Pf3D7lncRNA_1172	Pf3D7_10_v3	197594	198752	+	1159	12.68	As-UTR	1		UTR (PF3D7_1004300)	NO	NO	NO	NO	NO		NO	NO	NO	NO	NO	YES
Pf3D7lncRNA_1173	Pf3D7_10_v3	204496	206248	+	1753	10.21	As-UTR	1		UTR (PF3D7_1004300)	NO	NO	NO	NO	NO		NO	NO	NO	NO	NO	YES
Pf3D7lncRNA_1174	Pf3D7_10_v3	210826	211268	+	443	12.42	As-UTR	7		UTR (PF3D7_1004400)	NO	NO	NO	NO	NO		NO	NO	NO	NO	NO	YES
Pf3D7lncRNA_1175	Pf3D7_10_v3	218424	219515	-	1092	20.88	As-G	9		PF3D7_1004600	NO	NO	NO	YES	NO		NO	NO	YES	NO	NO	NO
Pf3D7lncRNA_1176	Pf3D7_10_v3	247069	248125	+	1057	14.38	As-G	1		PF3D7_1005700	NO	NO	NO	NO	NO		YES	NO	YES	NO	NO	NO
Pf3D7lncRNA_1177	Pf3D7_10_v3	250589	253100	-	2512	16.48	As-G	1		PF3D7_1005800	NO	NO	NO	NO	NO		YES	YES	YES	NO	NO	NO
Pf3D7lncRNA_1178	Pf3D7_10_v3	264546	265523	+	978	14.01	Intergenic	7			NO	NO	NO	NO	NO		YES	NO	NO	NO	NO	NO
Pf3D7lncRNA_1179	Pf3D7_10_v3	265757	266938	-	1182	16.84	As-G	6		PF3D7_1006300	NO	NO	NO	NO	NO		NO	NO	YES	NO	NO	NO
Pf3D7lncRNA_1180	Pf3D7_10_v3	275155	276163	-	1009	14.57	As-G	1		PF3D7_1006700	NO	NO	NO	NO	NO		NO	NO	YES	NO	NO	NO
Pf3D7lncRNA_1181	Pf3D7_10_v3	279954	281239	-	1286	13.14	As-UTR	8		UTR (PF3D7_1006800)	NO	NO	NO	NO	NO		NO	NO	NO	NO	NO	YES
Pf3D7lncRNA_1182	Pf3D7_10_v3	283127	283999	-	873	11.34	As-UTR	1		UTR (PF3D7_1006900)	NO	NO	NO	NO	NO		NO	NO	NO	NO	NO	YES
Pf3D7lncRNA_1183	Pf3D7_10_v3	291315	291929	+	615	13.01	As-UTR	4		UTR (PF3D7_1007200)	NO	NO	NO	NO	NO		NO	NO	NO	YES	NO	NO
Pf3D7lncRNA_1184	Pf3D7_10_v3	295897	296351	-	455	14.51	As-G	7		PF3D7_1007300	NO	NO	NO	NO	NO		NO	NO	NO	NO	NO	YES
Pf3D7lncRNA_1185	Pf3D7_10_v3	308032	308559	+	528	16.29	Intergenic	4			NO	NO	NO	NO	NO		NO	NO	NO	NO	NO	YES
Pf3D7lncRNA_1186	Pf3D7_10_v3	309444	311442	+	1999	15.91	As-lncRNA	4		LncRNA	NO	NO	NO	YES	NO		NO	NO	NO	NO	NO	YES
Pf3D7lncRNA_1187	Pf3D7_10_v3	309778	310165	-	388	18.3	As-lncRNA	7		LncRNA	NO	NO	NO	YES	NO		NO	NO	NO	NO	NO	YES
Pf3D7lncRNA_1188	Pf3D7_10_v3	318324	318770	-	447	14.99	As-UTR	1		UTR (PF3D7_1007900)	NO	NO	NO	NO	NO		NO	NO	NO	NO	NO	YES
Pf3D7lncRNA_1189	Pf3D7_10_v3	327840	329283	-	1444	15.93	As-G	1		PF3D7_1008000	NO	NO	NO	NO	NO		NO	YES	NO	NO	NO	NO
Pf3D7lncRNA_1190	Pf3D7_10_v3	362623	362933	+	311	6.75	As-UTR	8		UTR (PF3D7_1008700)	NO	NO	NO	NO	NO		NO	NO	NO	NO	NO	YES
Pf3D7lncRNA_1191	Pf3D7_10_v3	363566	363948	+	383	13.32	As-UTR	7		UTR (PF3D7_1008700)	NO	NO	NO	NO	NO		NO	YES	NO	NO	NO	NO
Pf3D7lncRNA_1192	Pf3D7_10_v3	368228	369031	+	804	15.3	As-UTR	7		UTR (PF3D7_1008800, PF3D7_1008900)	NO	NO	NO	NO	NO		NO	NO	NO	NO	NO	YES
Pf3D7lncRNA_1193	Pf3D7_10_v3	373744	374528	-	785	12.87	As-UTR	7		UTR (PF3D7_1009200)	NO	NO	NO	NO	NO		NO	NO	NO	NO	NO	YES
Pf3D7lncRNA_1194	Pf3D7_10_v3	385411	386485	-	1075	13.02	UTR-asc	1	PF3D7_1009500		NO	NO	NO	NO	NO		NO	YES	NO	NO	NO	NO
Pf3D7lncRNA_1195	Pf3D7_10_v3	391647	392471	+	825	16.73	As-UTR	7		UTR (PF3D7_1009700)	NO	NO	NO	NO	NO		NO	NO	NO	NO	NO	YES
Pf3D7lncRNA_1196	Pf3D7_10_v3	394039	395909	+	1871	20.52	As-G	2		PF3D7_1009800	NO	NO	NO	NO	NO		NO	NO	YES	YES	NO	NO
Pf3D7lncRNA_1197	Pf3D7_10_v3	411045	413162	-	2118	12.23	As-UTR	1	PF3D7_1010200	UTR (PF3D7_1010300)	NO	NO	NO	NO	NO		NO	NO	NO	YES	YES	NO
Pf3D7lncRNA_1198	Pf3D7_10_v3	419596	420034	+	439	9.34	As-UTR	4		UTR (PF3D7_1010600)	NO	NO	NO	NO	NO		NO	YES	NO	NO	NO	NO
Pf3D7lncRNA_1199	Pf3D7_10_v3	428689	431043	+	2355	17.03	As-G	7		PF3D7_1011000	NO	NO	NO	NO	NO		NO	YES	YES	YES	NO	NO
Pf3D7lncRNA_1200	Pf3D7_10_v3	431115	432253	+	1139	15.72	As-UTR	1		UTR (PF3D7_1011100)	NO	YES	NO	NO	NO		NO	NO	NO	YES	NO	NO
Pf3D7lncRNA_1201	Pf3D7_10_v3	442400	443624	+	1225	13.31	As-UTR	1		UTR (PF3D7_1011500)	NO	NO	NO	NO	NO		NO	YES	YES	YES	NO	NO
Pf3D7lncRNA_1202	Pf3D7_10_v3	450530	452780	-	2251	14.93	As-UTR	1		UTR (PF3D7_1011700, PF3D7_1011800)	NO	NO	NO	NO	NO		YES	NO	NO	NO	NO	NO
Pf3D7lncRNA_1203	Pf3D7_10_v3	458513	459504	-	992	16.23	As-G	9		PF3D7_1011800	NO	NO	NO	NO	NO		NO	NO	NO	NO	NO	YES
Pf3D7lncRNA_1204	Pf3D7_10_v3	474062	474730	+	669	13	As-UTR	1		UTR (PF3D7_1012300, PF3D7_1012400)	NO	YES	NO	NO	NO		NO	NO	NO	NO	NO	YES
Pf3D7lncRNA_1205	Pf3D7_10_v3	477514	478142	+	629	14.15	As-UTR	7		UTR (PF3D7_1012500)	NO	NO	NO	NO	NO		YES	NO	YES	NO	NO	NO
Pf3D7lncRNA_1206	Pf3D7_10_v3	481489	482074	+	586	15.36	As-UTR	7		UTR (PF3D7_1012600)	NO	NO	NO	NO	NO		NO	NO	NO	NO	NO	YES
Pf3D7lncRNA_1207	Pf3D7_10_v3	482485	484608	+	2124	22.69	As-G	9		PF3D7_1012600	NO	NO	NO	NO	NO		NO	NO	NO	NO	NO	YES
Pf3D7lncRNA_1208	Pf3D7_10_v3	484955	486860	+	1906	13.22	UTR-asc	1	PF3D7_1012700	UTR (PF3D7_1012600)	NO	NO	NO	NO	NO		YES	NO	NO	YES	NO	NO
Pf3D7lncRNA_1209	Pf3D7_10_v3	507032	509888	-	2857	13.9	UTR-asc	1	PF3D7_1013100	UTR (PF3D7_1013200)	NO	NO	NO	NO	NO		YES	YES	NO	NO	YES	NO
Pf3D7lncRNA_1210	Pf3D7_10_v3	523151	524248	-	1098	14.03	Intergenic	1			NO	NO	NO	NO	NO		NO	NO	NO	NO	NO	YES
Pf3D7lncRNA_1211	Pf3D7_10_v3	524367	525363	-	997	12.34	Intergenic	7			NO	NO	NO	NO	NO		NO	NO	NO	NO	NO	YES
Pf3D7lncRNA_1212	Pf3D7_10_v3	530661	532384	-	1724	16.01	As-G	4		PF3D7_1013500	NO	NO	NO	NO	NO		NO	NO	NO	NO	NO	YES
Pf3D7lncRNA_1213	Pf3D7_10_v3	539799	540890	-	1092	14.65	As-G	1		PF3D7_1013600, PF3D7_1013700	NO	NO	NO	NO	NO		YES	YES	YES	NO	NO	NO
Pf3D7lncRNA_1214	Pf3D7_10_v3	549968	551376	+	1409	13.98	As-G	4		PF3D7_1014000	NO	NO	NO	NO	NO		YES	NO	NO	NO	NO	NO
Pf3D7lncRNA_1215	Pf3D7_10_v3	563710	564386	-	677	13.74	As-UTR	7		UTR (PF3D7_1014300)	NO	NO	NO	NO	NO		NO	NO	NO	NO	NO	YES
Pf3D7lncRNA_1216	Pf3D7_10_v3	590307	592850	+	2544	12.66	As-UTR	1		UTR (PF3D7_1014600)	NO	NO	NO	NO	NO		YES	YES	NO	NO	NO	NO
Pf3D7lncRNA_1217	Pf3D7_10_v3	591826	592318	-	493	15.82	As-lncRNA	8		LncRNA	NO	NO	NO	YES	NO		YES	NO	NO	NO	NO	NO
Pf3D7lncRNA_1218	Pf3D7_10_v3	593393	593765	+	373	13.67	Intergenic	7			NO	NO	NO	YES	NO		NO	NO	NO	NO	NO	YES
Pf3D7lncRNA_1219	Pf3D7_10_v3	609259	609746	+	488	15.57	Intergenic	7			NO	NO	NO	NO	NO		NO	NO	NO	NO	NO	YES
Pf3D7lncRNA_1220	Pf3D7_10_v3	610072	611050	-	979	14.81	As-UTR	1		UTR (PF3D7_1015000)	NO	NO	NO	NO	NO		NO	NO	NO	NO	NO	YES
Pf3D7lncRNA_1221	Pf3D7_10_v3	619476	621748	-	2273	19.67	As-G	2		PF3D7_1015300, PF3D7_1015400	NO	NO	NO	NO	NO		NO	NO	NO	NO	NO	YES
Pf3D7lncRNA_1222	Pf3D7_10_v3	634303	636248	-	1946	18.45	As-G	4		PF3D7_1015800	NO	NO	NO	NO	NO		NO	NO	NO	NO	NO	YES
Pf3D7lncRNA_1223	Pf3D7_10_v3	637175	637589	-	415	12.29	As-Intron	8		PF3D7_1015900	NO	NO	NO	NO	NO		NO	NO	NO	NO	NO	YES
Pf3D7lncRNA_1224	Pf3D7_10_v3	655674	657695	+	2022	18.6	As-G	4		PF3D7_1016400	NO	UNCLEAR	UNCLEAR	NO	NO		YES	NO	YES	NO	NO	NO
Pf3D7lncRNA_1225	Pf3D7_10_v3	660254	662769	+	2516	16.93	As-G	1		PF3D7_1016500	NO	NO	NO	NO	NO		YES	NO	YES	NO	NO	NO
Pf3D7lncRNA_1226	Pf3D7_10_v3	668340	668662	+	323	14.86	As-UTR	7		UTR (PF3D7_1016700)	NO	NO	NO	NO	NO		NO	NO	NO	NO	NO	YES
Pf3D7lncRNA_1227	Pf3D7_10_v3	679332	679998	+	667	15.59	As-UTR	7		UTR (PF3D7_1016900)	NO	NO	NO	NO	NO		YES	NO	NO	NO	NO	NO
Pf3D7lncRNA_1228	Pf3D7_10_v3	683492	684651	+	1160	15.09	As-lncRNA	7		LncRNA	NO	NO	NO	YES	NO		NO	NO	NO	NO	NO	YES
Pf3D7lncRNA_1229	Pf3D7_10_v3	683607	684356	-	750	17.47	UTR-asc	9	PF3D7_1016900	LncRNA	NO	NO	NO	NO	NO		NO	NO	NO	NO	NO	YES
Pf3D7lncRNA_1230	Pf3D7_10_v3	691534	692170	+	637	18.52	As-UTR	7		UTR (PF3D7_1017100)	NO	NO	NO	NO	NO		NO	NO	NO	NO	NO	YES
Pf3D7lncRNA_1231	Pf3D7_10_v3	697812	699439	+	1628	18.67	As-G	7		PF3D7_1017400	NO	YES	NO	NO	NO		NO	NO	YES	NO	NO	NO
Pf3D7lncRNA_1232	Pf3D7_10_v3	699935	700275	+	341	13.2	As-UTR	9		UTR (PF3D7_1017400)	NO	NO	NO	NO	NO		NO	NO	NO	NO	NO	YES
Pf3D7lncRNA_1233	Pf3D7_10_v3	702119	702951	-	833	17.41	As-G	7		PF3D7_1017500	NO	NO	NO	NO	NO		NO	YES	NO	NO	NO	NO
Pf3D7lncRNA_1234	Pf3D7_10_v3	716801	717803	-	1003	18.25	As-G	1		PF3D7_1017900	NO	NO	NO	NO	NO		NO	NO	NO	NO	NO	YES
Pf3D7lncRNA_1235	Pf3D7_10_v3	729186	730947	+	1762	21.4	As-G	1		LncRNA, PF3D7_1018300	NO	NO	NO	NO	NO		NO	NO	YES	NO	NO	NO
Pf3D7lncRNA_1236	Pf3D7_10_v3	781816	782982	+	1167	13.28	As-UTR	7		UTR (PF3D7_1019300)	NO	NO	NO	YES	NO		NO	NO	NO	YES	NO	NO
Pf3D7lncRNA_1237	Pf3D7_10_v3	804225	804462	+	238	17.65	As-UTR	8		UTR (PF3D7_1019800)	NO	NO	NO	NO	NO		NO	NO	NO	NO	NO	YES
Pf3D7lncRNA_1238	Pf3D7_10_v3	807968	808318	+	351	14.53	As-UTR	7		UTR (PF3D7_1019800, PF3D7_1019900)	NO	NO	NO	NO	NO		NO	NO	YES	YES	NO	NO
Pf3D7lncRNA_1239	Pf3D7_10_v3	811386	813295	+	1910	18.48	As-G	1		PF3D7_1020000	NO	NO	NO	NO	NO		YES	NO	YES	YES	NO	NO
Pf3D7lncRNA_1240	Pf3D7_10_v3	834114	834402	-	289	11.07	As-G	7		PF3D7_1020600	NO	NO	NO	YES	NO		YES	NO	NO	NO	NO	NO
Pf3D7lncRNA_1241	Pf3D7_10_v3	842002	843649	-	1648	21.18	As-G	4		PF3D7_1020800	NO	NO	NO	NO	NO		NO	NO	NO	NO	NO	YES
Pf3D7lncRNA_1242	Pf3D7_10_v3	848025	849295	+	1271	17.55	As-G	1		PF3D7_1021000	NO	NO	NO	NO	NO		YES	YES	YES	YES	NO	NO
Pf3D7lncRNA_1243	Pf3D7_10_v3	860162	860934	+	773	16.04	As-UTR	7		UTR (PF3D7_1021200, PF3D7_1021300)	NO	NO	NO	NO	NO		NO	NO	YES	NO	NO	NO
Pf3D7lncRNA_1244	Pf3D7_10_v3	865955	866897	-	943	17.71	As-G	8		PF3D7_1021400	NO	NO	NO	NO	NO		NO	NO	YES	NO	NO	NO
Pf3D7lncRNA_1245	Pf3D7_10_v3	870549	870945	-	397	12.09	As-G	8		PF3D7_1021600	NO	NO	NO	NO	NO		NO	NO	NO	NO	NO	YES
Pf3D7lncRNA_1246	Pf3D7_10_v3	896102	897001	+	900	13.11	As-G	4		PF3D7_1021800	NO	UNCLEAR	NO	NO	NO		NO	NO	NO	NO	NO	YES
Pf3D7lncRNA_1247	Pf3D7_10_v3	904085	905743	+	1659	15.19	As-G	1		PF3D7_1021900	NO	NO	NO	NO	NO		NO	NO	NO	NO	NO	YES
Pf3D7lncRNA_1248	Pf3D7_10_v3	914094	914824	+	731	14.23	As-lncRNA	4		LncRNA	NO	NO	NO	NO	NO		YES	NO	NO	NO	NO	NO
Pf3D7lncRNA_1249	Pf3D7_10_v3	914679	916132	-	1454	14.92	As-lncRNA	1		LncRNA	NO	YES	NO	YES	NO		YES	NO	NO	NO	NO	NO
Pf3D7lncRNA_1250	Pf3D7_10_v3	916436	917228	+	793	12.48	Intergenic	7			NO	NO	NO	NO	NO		NO	NO	NO	NO	NO	YES
Pf3D7lncRNA_1251	Pf3D7_10_v3	918128	921409	-	3282	16.88	As-G	9		PF3D7_1022000	NO	NO	NO	NO	NO		NO	NO	NO	NO	NO	YES
Pf3D7lncRNA_1252	Pf3D7_10_v3	926952	928633	+	1682	20.51	As-G	7		PF3D7_1022200	NO	NO	NO	NO	NO		NO	NO	YES	NO	NO	NO
Pf3D7lncRNA_1253	Pf3D7_10_v3	929889	930782	+	894	15.77	Intergenic	1			NO	NO	NO	NO	NO		YES	NO	NO	NO	NO	NO
Pf3D7lncRNA_1254	Pf3D7_10_v3	943070	943704	+	635	14.96	Intergenic	7			NO	NO	NO	NO	NO		NO	NO	NO	NO	NO	YES
Pf3D7lncRNA_1255	Pf3D7_10_v3	960613	962470	+	1858	17.44	As-G	1		PF3D7_1023000	NO	NO	NO	NO	NO		NO	NO	YES	NO	NO	NO
Pf3D7lncRNA_1256	Pf3D7_10_v3	963089	964382	+	1294	21.41	As-G	1		PF3D7_1023100	NO	NO	NO	NO	NO		YES	NO	NO	NO	NO	NO
Pf3D7lncRNA_1257	Pf3D7_10_v3	981915	983223	-	1309	20.47	UTR-asc	8	PF3D7_1023300	PF3D7_1023200	NO	NO	NO	NO	NO		NO	NO	NO	NO	NO	YES
Pf3D7lncRNA_1258	Pf3D7_10_v3	1012833	1014447	+	1615	15.6	UTR-asc	1	PF3D7_1024000		NO	NO	NO	NO	NO		NO	NO	NO	YES	NO	NO
Pf3D7lncRNA_1259	Pf3D7_10_v3	1030754	1033286	-	2533	15.95	As-G	4		PF3D7_1024700, UTR (PF3D7_1024800)	NO	NO	NO	NO	NO		YES	YES	YES	NO	NO	NO
Pf3D7lncRNA_1260	Pf3D7_10_v3	1050515	1050960	+	446	11.66	As-UTR	7		UTR (PF3D7_1025000)	NO	NO	NO	NO	NO		NO	NO	NO	YES	NO	NO
Pf3D7lncRNA_1261	Pf3D7_10_v3	1057470	1059158	+	1689	19.89	As-G	4		PF3D7_1025300	NO	NO	NO	NO	NO		NO	NO	NO	YES	NO	NO
Pf3D7lncRNA_1262	Pf3D7_10_v3	1061289	1061988	+	700	16.86	As-G	1		PF3D7_1025400	NO	NO	NO	NO	NO		NO	NO	NO	NO	NO	YES
Pf3D7lncRNA_1263	Pf3D7_10_v3	1079630	1080581	+	952	18.49	As-Intron	1		PF3D7_1025500	NO	YES	NO	NO	NO		NO	NO	NO	NO	NO	YES
Pf3D7lncRNA_1264	Pf3D7_10_v3	1112034	1113317	+	1284	17.68	As-G	1		PF3D7_1026500	NO	YES	NO	NO	NO		NO	YES	NO	NO	NO	NO
Pf3D7lncRNA_1265	Pf3D7_10_v3	1120918	1121530	-	613	16.97	As-UTR	4		UTR (PF3D7_1026800)	NO	NO	NO	NO	NO		YES	NO	NO	NO	NO	NO
Pf3D7lncRNA_1266	Pf3D7_10_v3	1136761	1137251	-	491	13.03	UTR-asc	7	PF3D7_1027100	UTR (PF3D7_1027200)	NO	NO	NO	NO	NO		NO	NO	YES	NO	NO	NO
Pf3D7lncRNA_1267	Pf3D7_10_v3	1144028	1144932	+	905	10.5	Intergenic	1			NO	NO	NO	NO	NO		YES	NO	NO	NO	NO	NO
Pf3D7lncRNA_1268	Pf3D7_10_v3	1152310	1153303	+	994	13.18	As-G	1		UTR (PF3D7_1027700), PF3D7_1027800	NO	NO	NO	NO	NO		YES	NO	NO	NO	NO	NO
Pf3D7lncRNA_1269	Pf3D7_10_v3	1156819	1159331	-	2513	17.79	As-G	1		PF3D7_1027900	NO	NO	NO	NO	NO		YES	YES	YES	NO	NO	NO
Pf3D7lncRNA_1270	Pf3D7_10_v3	1161698	1164436	-	2739	19.5	As-G	7		PF3D7_1028100, PF3D7_1028100	NO	NO	NO	NO	NO		NO	NO	NO	NO	NO	YES
Pf3D7lncRNA_1271	Pf3D7_10_v3	1175693	1176546	+	854	14.99	As-G	4		PF3D7_1028600	NO	NO	NO	NO	NO		NO	YES	YES	YES	NO	NO
Pf3D7lncRNA_1272	Pf3D7_10_v3	1178681	1178956	-	276	14.49	Intergenic	7			NO	NO	NO	YES	NO		NO	NO	NO	NO	NO	YES
Pf3D7lncRNA_1273	Pf3D7_10_v3	1179591	1180080	-	490	13.06	As-UTR	9		UTR (PF3D7_1028700)	NO	NO	NO	NO	NO		NO	NO	NO	NO	YES	NO
Pf3D7lncRNA_1274	Pf3D7_10_v3	1186356	1186762	+	407	14	As-UTR	9		UTR (PF3D7_1028900)	NO	NO	NO	NO	NO		NO	NO	YES	YES	NO	NO
Pf3D7lncRNA_1275	Pf3D7_10_v3	1203496	1204694	+	1199	15.6	UTR-asc	2	PF3D7_1029600	PF3D7_1029500	NO	NO	NO	NO	NO		NO	NO	YES	NO	NO	NO
Pf3D7lncRNA_1276	Pf3D7_10_v3	1210363	1211783	+	1421	20.2	As-G	8		PF3D7_1029700, PF3D7_1029800	NO	NO	NO	NO	NO		NO	NO	YES	NO	NO	NO
Pf3D7lncRNA_1277	Pf3D7_10_v3	1222659	1223069	-	411	12.17	As-UTR	7		UTR (PF3D7_1029900, PF3D7_1030000)	NO	NO	NO	NO	NO		NO	NO	YES	NO	NO	NO
Pf3D7lncRNA_1278	Pf3D7_10_v3	1229889	1231225	+	1337	24.98	As-G	1		PF3D7_1030200	NO	NO	NO	NO	NO		YES	NO	NO	YES	NO	NO
Pf3D7lncRNA_1279	Pf3D7_10_v3	1237958	1240352	-	2395	13.99	UTR-asc	1	PF3D7_1030300		NO	NO	NO	NO	NO		NO	NO	NO	NO	NO	YES
Pf3D7lncRNA_1280	Pf3D7_10_v3	1240705	1242101	+	1397	16.96	As-G	1		PF3D7_1030400	NO	NO	NO	NO	NO		YES	NO	NO	NO	NO	NO
Pf3D7lncRNA_1281	Pf3D7_10_v3	1248776	1249664	-	889	19.01	As-G	1		PF3D7_1030700	NO	NO	NO	NO	NO		YES	NO	NO	NO	NO	NO
Pf3D7lncRNA_1282	Pf3D7_10_v3	1258811	1259442	-	632	14.72	As-UTR	1		UTR (PF3D7_1031200, PF3D7_1031300)	NO	NO	NO	NO	NO		NO	YES	NO	NO	NO	NO
Pf3D7lncRNA_1283	Pf3D7_10_v3	1262330	1262943	-	614	23.94	As-G	2		PF3D7_1031300	NO	NO	NO	YES	NO		NO	YES	YES	YES	NO	NO
Pf3D7lncRNA_1284	Pf3D7_10_v3	1268691	1269599	-	909	13.75	As-G	7		PF3D7_1031400	NO	NO	NO	NO	NO		NO	NO	NO	NO	NO	YES
Pf3D7lncRNA_1285	Pf3D7_10_v3	1273509	1274813	-	1305	15.79	As-G	1		PF3D7_1031500	NO	NO	NO	NO	NO		NO	YES	YES	NO	NO	NO
Pf3D7lncRNA_1286	Pf3D7_10_v3	1286689	1287310	+	622	19.13	As-G	8		PF3D7_1031900	NO	NO	NO	NO	NO		NO	NO	NO	NO	NO	YES
Pf3D7lncRNA_1287	Pf3D7_10_v3	1290721	1292119	-	1399	11.79	Intergenic	1			NO	NO	NO	NO	NO		NO	NO	NO	NO	NO	YES
Pf3D7lncRNA_1288	Pf3D7_10_v3	1296660	1296899	-	240	20	As-G	9		PF3D7_1032100	NO	NO	NO	YES	NO		NO	NO	NO	NO	NO	YES
Pf3D7lncRNA_1289	Pf3D7_10_v3	1306040	1306711	+	672	20.09	As-G	8		PF3D7_1032500	NO	NO	NO	NO	NO		NO	NO	NO	NO	NO	YES
Pf3D7lncRNA_1290	Pf3D7_10_v3	1312789	1313561	+	773	14.62	As-G	7		UTR (PF3D7_1032700), PF3D7_1032800	NO	NO	NO	NO	NO		NO	NO	NO	NO	NO	YES
Pf3D7lncRNA_1291	Pf3D7_10_v3	1315332	1315830	+	499	13.03	As-G	4		PF3D7_1032900	NO	NO	NO	NO	NO		NO	NO	NO	NO	NO	YES
Pf3D7lncRNA_1292	Pf3D7_10_v3	1331708	1333791	+	2084	14.16	As-lncRNA	1		LncRNA	NO	NO	NO	NO	NO		YES	NO	NO	NO	NO	NO
Pf3D7lncRNA_1293	Pf3D7_10_v3	1332624	1333005	-	382	14.4	As-lncRNA	5		LncRNA	NO	NO	NO	NO	NO		NO	NO	NO	NO	NO	YES
Pf3D7lncRNA_1294	Pf3D7_10_v3	1333355	1333799	-	445	15.06	As-lncRNA	1		LncRNA	NO	NO	NO	YES	NO		YES	NO	NO	NO	NO	NO
Pf3D7lncRNA_1295	Pf3D7_10_v3	1339870	1341044	-	1175	21.79	As-G	1		PF3D7_1033400	NO	NO	NO	NO	NO		NO	NO	NO	NO	NO	YES
Pf3D7lncRNA_1296	Pf3D7_10_v3	1355664	1355912	+	249	19.68	As-UTR	9		UTR (PF3D7_1033900)	NO	NO	NO	NO	NO		NO	NO	YES	NO	NO	NO
Pf3D7lncRNA_1297	Pf3D7_10_v3	1356556	1357050	+	495	14.95	As-UTR	7		UTR (PF3D7_1033900)	NO	NO	NO	NO	NO		NO	NO	NO	YES	NO	NO
Pf3D7lncRNA_1298	Pf3D7_10_v3	1357433	1359058	+	1626	12.67	As-UTR	1		UTR (PF3D7_1033900, PF3D7_1034000)	NO	NO	NO	NO	NO		NO	NO	NO	YES	YES	NO
Pf3D7lncRNA_1299	Pf3D7_10_v3	1361775	1362444	+	670	14.78	As-G	7		PF3D7_1034100	NO	NO	NO	NO	NO		NO	NO	YES	NO	NO	NO
Pf3D7lncRNA_1300	Pf3D7_10_v3	1381211	1382611	-	1401	16.27	As-G	7		PF3D7_1034800	NO	UNCLEAR	NO	NO	NO		NO	NO	YES	NO	NO	NO
Pf3D7lncRNA_1301	Pf3D7_10_v3	1390374	1390776	-	403	14.39	Intergenic	7			NO	NO	NO	YES	NO		NO	NO	NO	NO	YES	NO
Pf3D7lncRNA_1302	Pf3D7_10_v3	1392758	1394016	-	1259	15.97	As-G	1		PF3D7_1035100, UTR (PF3D7_1035200)	NO	NO	NO	NO	NO		NO	NO	NO	NO	NO	YES
Pf3D7lncRNA_1303	Pf3D7_10_v3	1402387	1403656	-	1270	18.43	As-G	1		PF3D7_1035300	NO	NO	NO	NO	NO		YES	NO	NO	NO	NO	NO
Pf3D7lncRNA_1304	Pf3D7_10_v3	1411053	1412316	-	1264	11.71	Intergenic	1			NO	NO	NO	NO	NO		NO	NO	NO	NO	NO	YES
Pf3D7lncRNA_1305	Pf3D7_10_v3	1416848	1419204	+	2357	14.55	Intergenic	1			NO	NO	NO	NO	NO		NO	NO	NO	NO	NO	YES
Pf3D7lncRNA_1306	Pf3D7_10_v3	1421271	1423228	-	1958	25.64	As-G	4		PF3D7_1035800	NO	NO	NO	NO	NO		YES	NO	YES	YES	NO	NO
Pf3D7lncRNA_1307	Pf3D7_10_v3	1425748	1426054	-	307	11.07	As-UTR	7		UTR (PF3D7_1035900)	NO	NO	NO	YES	NO		NO	NO	NO	NO	NO	YES
Pf3D7lncRNA_1308	Pf3D7_10_v3	1442886	1443913	-	1028	22.96	As-G	4		PF3D7_1036500	NO	NO	NO	NO	NO		NO	NO	NO	NO	NO	YES
Pf3D7lncRNA_1309	Pf3D7_10_v3	1448097	1451679	+	3583	20.12	As-G	1		PF3D7_1036800	NO	NO	NO	NO	NO		NO	NO	YES	NO	NO	NO
Pf3D7lncRNA_1310	Pf3D7_10_v3	1460510	1460963	+	454	11.01	As-UTR	4		UTR (PF3D7_1036900)	NO	NO	NO	NO	NO		YES	NO	NO	NO	NO	NO
Pf3D7lncRNA_1311	Pf3D7_10_v3	1480588	1480899	+	312	8.97	As-UTR	4		UTR (PF3D7_1037300)	NO	NO	NO	NO	NO		YES	NO	NO	NO	NO	NO
Pf3D7lncRNA_1312	Pf3D7_10_v3	1495049	1495521	-	473	9.73	As-UTR	4		UTR (PF3D7_1037700)	NO	NO	NO	NO	NO		NO	NO	NO	NO	NO	YES
Pf3D7lncRNA_1313	Pf3D7_10_v3	1515938	1516615	+	678	14.16	Intergenic	7			NO	NO	NO	YES	NO		NO	NO	NO	NO	NO	YES
Pf3D7lncRNA_1314	Pf3D7_10_v3	1549645	1550410	+	766	15.14	As-G	7		PF3D7_1038500	NO	NO	NO	YES	NO		NO	NO	NO	NO	NO	YES
Pf3D7lncRNA_1315	Pf3D7_10_v3	1550786	1551792	+	1007	16.88	As-G	8		PF3D7_1028600	NO	NO	NO	NO	NO		NO	NO	NO	NO	NO	YES
Pf3D7lncRNA_1316	Pf3D7_10_v3	1560559	1561682	-	1124	16.99	As-G	7		PF3D7_1038800	NO	NO	NO	NO	NO		NO	NO	NO	NO	NO	YES
Pf3D7lncRNA_1317	Pf3D7_10_v3	1564111	1564509	-	399	9.77	As-UTR	8		UTR (PF3D7_1038900)	NO	NO	NO	NO	NO		NO	NO	NO	NO	NO	YES
Pf3D7lncRNA_1318	Pf3D7_10_v3	1566007	1566985	-	979	15.63	Intergenic	7			NO	NO	NO	NO	NO		NO	NO	NO	NO	NO	YES
Pf3D7lncRNA_1319	Pf3D7_10_v3	1572059	1572704	-	646	12.54	As-UTR	5		UTR (PF3D7_1039000)	NO	NO	NO	NO	NO		NO	NO	NO	NO	NO	YES
Pf3D7lncRNA_1320	Pf3D7_10_v3	1577759	1581662	+	3904	17.44	As-lncRNA	2		LncRNA	NO	NO	NO	NO	NO		NO	NO	NO	NO	NO	YES
Pf3D7lncRNA_1321	Pf3D7_10_v3	1581080	1581762	-	683	22.69	As-lncRNA	9		LncRNA	NO	NO	NO	NO	NO		NO	NO	NO	NO	NO	YES
Pf3D7lncRNA_1322	Pf3D7_10_v3	1582778	1586232	+	3455	32.59	Intergenic	2			NO	NO	NO	NO	NO		NO	NO	NO	NO	NO	YES
Pf3D7lncRNA_1323	Pf3D7_10_v3	1636883	1637631	-	749	11.35	Intergenic	6			NO	NO	NO	YES	NO		NO	NO	NO	NO	NO	YES
Pf3D7lncRNA_1324	Pf3D7_10_v3	1641051	1641798	-	748	10.56	As-lncRNA	2		LncRNA	NO	NO	NO	NO	NO		NO	NO	NO	NO	NO	YES
Pf3D7lncRNA_1325	Pf3D7_10_v3	1641559	1643400	+	1842	20.47	As-G	2		PF3D7_1041300	NO	NO	NO	NO	NO		NO	NO	NO	NO	NO	YES
Pf3D7lncRNA_1326	Pf3D7_10_v3	1642021	1644027	-	2007	22.97	Sense	1	PF3D7_1041300	LncRNA	NO	NO	NO	NO	NO		NO	NO	NO	NO	NO	YES
Pf3D7lncRNA_1327	Pf3D7_10_v3	1643919	1644502	+	584	7.02	As-Intron	5		PF3D7_1041300	NO	NO	NO	NO	NO		YES	NO	NO	NO	NO	NO
Pf3D7lncRNA_1328	Pf3D7_11_v3	28623	30149	-	1527	24.03	As-Intron	1		PF3D7_1100100	NO	NO	NO	NO	NO		YES	NO	NO	NO	NO	NO
Pf3D7lncRNA_1329	Pf3D7_11_v3	30116	33337	+	3222	22.41	Sense	1	PF3D7_1100100		NO	NO	NO	NO	NO		NO	NO	NO	NO	NO	YES
Pf3D7lncRNA_1330	Pf3D7_11_v3	32163	32536	-	374	12.83	UTR-asc	8	PF3D7_1100200	PF3D7_1100100	NO	UNCLEAR	NO	YES	NO		NO	NO	NO	NO	NO	YES
Pf3D7lncRNA_1331	Pf3D7_11_v3	44977	45210	-	234	13.25	As-G	9		PF3D7_1100300	NO	NO	NO	NO	NO		NO	YES	NO	NO	NO	NO
Pf3D7lncRNA_1332	Pf3D7_11_v3	64336	65678	-	1343	17.05	As-G	2		PF3D7_1101000	NO	NO	NO	NO	NO		NO	YES	NO	NO	NO	NO
Pf3D7lncRNA_1333	Pf3D7_11_v3	69995	71524	+	1530	27.97	As-G	8		PF3D7_1101200	NO	NO	NO	NO	NO		NO	NO	NO	NO	NO	YES
Pf3D7lncRNA_1334	Pf3D7_11_v3	91794	96301	-	4508	33.05	Intergenic	2			NO	YES	YES	NO	NO		NO	NO	NO	NO	NO	YES
Pf3D7lncRNA_1335	Pf3D7_11_v3	99617	100217	+	601	20.97	As-lncRNA	9		LncRNA	NO	NO	NO	YES	NO		NO	NO	NO	NO	NO	YES
Pf3D7lncRNA_1336	Pf3D7_11_v3	99645	103530	-	3886	17.55	As-lncRNA	2		LncRNA	NO	NO	NO	NO	NO		NO	NO	NO	NO	NO	YES
Pf3D7lncRNA_1337	Pf3D7_11_v3	108591	109292	-	702	12.54	As-lncRNA	2		LncRNA	NO	NO	NO	NO	NO		NO	NO	NO	NO	NO	YES
Pf3D7lncRNA_1338	Pf3D7_11_v3	108606	109245	+	640	12.66	As-lncRNA	6		LncRNA	NO	NO	NO	NO	NO		NO	NO	NO	NO	NO	YES
Pf3D7lncRNA_1339	Pf3D7_11_v3	118552	120227	+	1676	18.44	As-G	7		PF3D7_1102500	NO	NO	NO	NO	NO		NO	NO	NO	NO	NO	YES
Pf3D7lncRNA_1340	Pf3D7_11_v3	123264	124749	+	1486	17.56	As-G	1		PF3D7_1102600	NO	NO	NO	NO	NO		YES	NO	NO	NO	NO	NO
Pf3D7lncRNA_1341	Pf3D7_11_v3	126308	126524	-	217	15.67	Intergenic	7			NO	NO	NO	NO	NO		NO	NO	NO	NO	NO	YES
Pf3D7lncRNA_1342	Pf3D7_11_v3	133646	134814	+	1169	12.57	As-lncRNA	4		LncRNA	NO	NO	NO	NO	NO		YES	NO	NO	NO	NO	NO
Pf3D7lncRNA_1343	Pf3D7_11_v3	133666	135674	-	2009	12.74	UTR-asc	1	PF3D7_1102800	LncRNA	NO	NO	NO	NO	NO		NO	NO	NO	NO	NO	YES
Pf3D7lncRNA_1344	Pf3D7_11_v3	141970	142486	+	517	14.12	As-lncRNA	7		LncRNA	NO	NO	NO	NO	NO		NO	NO	NO	NO	NO	YES
Pf3D7lncRNA_1345	Pf3D7_11_v3	142333	143164	-	832	13.22	As-lncRNA	7		LncRNA	NO	NO	NO	NO	NO		NO	NO	NO	NO	NO	YES
Pf3D7lncRNA_1346	Pf3D7_11_v3	156002	158603	-	2602	18.33	As-G	4		PF3D7_1103600	NO	YES	NO	NO	NO		NO	NO	YES	NO	NO	NO
Pf3D7lncRNA_1347	Pf3D7_11_v3	159597	162962	-	3366	16.43	As-G	1		PF3D7_1103700	NO	NO	NO	NO	NO		YES	YES	YES	NO	NO	NO
Pf3D7lncRNA_1348	Pf3D7_11_v3	181656	182456	+	801	11.99	As-G	4		PF3D7_1104200	NO	NO	NO	NO	NO		NO	NO	NO	NO	NO	YES
Pf3D7lncRNA_1349	Pf3D7_11_v3	190515	191451	+	937	15.9	As-G	3		PF3D7_1104300	NO	NO	NO	NO	NO		NO	YES	NO	NO	NO	NO
Pf3D7lncRNA_1350	Pf3D7_11_v3	199833	201326	+	1494	21.15	UTR-asc	4	PF3D7_1104400	PF3D7_1104500	NO	NO	NO	NO	NO		NO	NO	YES	NO	NO	NO
Pf3D7lncRNA_1351	Pf3D7_11_v3	210163	211112	-	950	15.79	As-UTR	4		UTR (PF3D7_1104800)	NO	NO	NO	NO	NO		NO	NO	YES	NO	NO	NO
Pf3D7lncRNA_1352	Pf3D7_11_v3	222941	224997	+	2057	16.19	As-UTR	1		UTR (PF3D7_1105000), LncRNA	NO	NO	NO	NO	NO		YES	YES	NO	NO	NO	NO
Pf3D7lncRNA_1353	Pf3D7_11_v3	223211	224976	-	1766	16.87	UTR-asc	1	PF3D7_1105000		NO	NO	NO	NO	NO		YES	YES	NO	NO	NO	NO
Pf3D7lncRNA_1354	Pf3D7_11_v3	230106	230734	+	629	18.92	As-G	9		PF3D7_1105200	NO	NO	NO	YES	NO		NO	NO	YES	NO	NO	NO
Pf3D7lncRNA_1355	Pf3D7_11_v3	234602	235756	+	1155	14.46	As-G	7		UTR (PF3D7_1105300), PF3D7_1105400	NO	NO	NO	NO	NO		NO	NO	NO	NO	NO	YES
Pf3D7lncRNA_1356	Pf3D7_11_v3	237734	238588	+	855	12.4	As-UTR	4		UTR (PF3D7_1105400), LncRNA	NO	NO	NO	NO	NO		YES	NO	NO	NO	NO	NO
Pf3D7lncRNA_1357	Pf3D7_11_v3	238332	239155	-	824	14.56	UTR-asc	1	PF3D7_1105400	LncRNA, PF3D7_1105500	NO	NO	NO	NO	NO		NO	YES	YES	NO	NO	NO
Pf3D7lncRNA_1358	Pf3D7_11_v3	245253	246390	-	1138	12.21	UTR-asc	1	PF3D7_1105600	UTR (PF3D7_1105700)	NO	NO	NO	NO	NO		YES	NO	NO	NO	NO	NO
Pf3D7lncRNA_1359	Pf3D7_11_v3	247931	250228	-	2298	21.19	As-G	1		PF3D7_1105700, UTR (PF3D7_1105800)	NO	NO	NO	NO	NO		YES	NO	YES	NO	NO	NO
Pf3D7lncRNA_1360	Pf3D7_11_v3	290409	290847	-	439	11.39	As-UTR	4		UTR (PF3D7_1106900, PF3D7_1107000)	NO	NO	NO	NO	NO		NO	NO	NO	NO	NO	YES
Pf3D7lncRNA_1361	Pf3D7_11_v3	296272	297141	-	870	17.82	As-G	7		PF3D7_1107100	NO	NO	NO	YES	NO		NO	NO	YES	NO	NO	NO
Pf3D7lncRNA_1362	Pf3D7_11_v3	314003	315250	-	1248	13.14	UTR-asc	1	PF3D7_1107300		NO	NO	NO	YES	NO		YES	NO	NO	NO	NO	NO
Pf3D7lncRNA_1363	Pf3D7_11_v3	316422	316656	+	235	8.94	As-UTR	7		UTR (PF3D7_1107300)	NO	NO	NO	YES	NO		NO	NO	NO	NO	NO	YES
Pf3D7lncRNA_1364	Pf3D7_11_v3	319757	321137	+	1381	17.67	As-G	7		UTR (PF3D7_1107400), PF3D7_1107500	NO	NO	NO	NO	NO		NO	NO	NO	NO	NO	YES
Pf3D7lncRNA_1365	Pf3D7_11_v3	338904	344178	+	5275	13.9	As-G	1		PF3D7_1107900	NO	NO	NO	NO	NO		YES	NO	YES	NO	NO	NO
Pf3D7lncRNA_1366	Pf3D7_11_v3	354158	354902	-	745	16.91	As-G	7		PF3D7_1108000	NO	NO	NO	YES	NO		NO	NO	NO	NO	NO	YES
Pf3D7lncRNA_1367	Pf3D7_11_v3	366331	367010	-	680	14.41	As-UTR	1		UTR (PF3D7_1108400, PF3D7_1108500)	NO	NO	NO	NO	NO		NO	NO	NO	NO	NO	YES
Pf3D7lncRNA_1368	Pf3D7_11_v3	371853	373000	+	1148	13.85	As-UTR	1		UTR (PF3D7_1108700)	NO	NO	NO	NO	NO		YES	YES	NO	NO	NO	NO
Pf3D7lncRNA_1369	Pf3D7_11_v3	375975	376753	+	779	10.14	As-UTR	4		UTR (PF3D7_1108700)	NO	NO	NO	NO	NO		NO	NO	NO	NO	NO	YES
Pf3D7lncRNA_1370	Pf3D7_11_v3	380377	381882	-	1506	14.74	As-G	1		PF3D7_1108900	YES	NO	NO	NO	YES	PF3D7_1109000	NO	NO	NO	NO	NO	NO
Pf3D7lncRNA_1371	Pf3D7_11_v3	394807	396352	-	1546	12.23	As-UTR	1		UTR (PF3D7_1109900)	NO	NO	NO	NO	YES	PF3D7_1109800	NO	NO	NO	NO	NO	NO
Pf3D7lncRNA_1372	Pf3D7_11_v3	402682	403635	-	954	21.38	As-G	5		PF3D7_1110100	NO	NO	NO	NO	NO		NO	NO	NO	NO	NO	YES
Pf3D7lncRNA_1373	Pf3D7_11_v3	403862	404344	-	483	14.91	As-G	7		PF3D7_1110100	NO	NO	NO	NO	NO		NO	NO	NO	NO	NO	YES
Pf3D7lncRNA_1374	Pf3D7_11_v3	420190	421281	-	1092	13.55	As-UTR	4		UTR (PF3D7_1110400)	NO	NO	NO	NO	NO		NO	NO	NO	NO	NO	YES
Pf3D7lncRNA_1375	Pf3D7_11_v3	434924	435326	-	403	15.63	As-G	9		PF3D7_1111000	NO	NO	NO	NO	NO		NO	NO	NO	NO	NO	YES
Pf3D7lncRNA_1376	Pf3D7_11_v3	442585	443519	+	935	16.68	As-G	8		PF3D7_1111300	NO	NO	NO	NO	NO		NO	NO	NO	NO	NO	YES
Pf3D7lncRNA_1377	Pf3D7_11_v3	458064	459197	-	1134	17.46	As-G	1		PF3D7_1111900	NO	NO	NO	NO	NO		NO	NO	YES	NO	NO	NO
Pf3D7lncRNA_1378	Pf3D7_11_v3	476444	477135	-	692	11.27	As-G	7		PF3D7_1112400, UTR (PF3D7_1112500)	NO	NO	NO	NO	NO		NO	NO	NO	NO	NO	YES
Pf3D7lncRNA_1379	Pf3D7_11_v3	483640	484420	-	781	17.8	As-G	8		PF3D7_1112700	NO	NO	NO	YES	NO		NO	NO	NO	NO	NO	YES
Pf3D7lncRNA_1380	Pf3D7_11_v3	517697	518537	-	841	16.65	As-G	4		PF3D7_1113200	NO	NO	NO	NO	NO		NO	NO	NO	NO	NO	YES
Pf3D7lncRNA_1381	Pf3D7_11_v3	531422	532119	+	698	18.34	As-G	4		PF3D7_1113800	NO	NO	NO	NO	NO		NO	NO	YES	YES	NO	NO
Pf3D7lncRNA_1382	Pf3D7_11_v3	534160	535017	+	858	14.69	As-G	7		PF3D7_1113900	NO	NO	NO	NO	NO		NO	NO	NO	NO	NO	YES
Pf3D7lncRNA_1383	Pf3D7_11_v3	546251	547190	+	940	9.89	As-UTR	1		UTR (PF3D7_1114400)	NO	NO	NO	NO	YES	PF3D7_1114300	YES	NO	YES	NO	NO	NO
Pf3D7lncRNA_1384	Pf3D7_11_v3	578478	580343	-	1866	20.79	UTR-asc	1	PF3D7_1115300	PF3D7_1115200	NO	YES	YES	NO	NO		NO	NO	NO	YES	NO	NO
Pf3D7lncRNA_1385	Pf3D7_11_v3	591171	592288	+	1118	18.16	As-G	7		PF3D7_1115700	NO	NO	NO	NO	NO		NO	NO	NO	NO	NO	YES
Pf3D7lncRNA_1386	Pf3D7_11_v3	594991	596682	+	1692	16.31	As-G	1		PF3D7_1115800	NO	NO	NO	NO	NO		YES	NO	YES	YES	NO	NO
Pf3D7lncRNA_1387	Pf3D7_11_v3	598794	599269	+	476	11.76	UTR-asc	7	PF3D7_1115900		NO	NO	NO	NO	NO		YES	YES	NO	NO	YES	NO
Pf3D7lncRNA_1388	Pf3D7_11_v3	600043	602403	-	2361	18.3	UTR-asc	4	PF3D7_1116000	PF3D7_1115900	NO	YES	NO	NO	NO		NO	YES	YES	NO	NO	NO
Pf3D7lncRNA_1389	Pf3D7_11_v3	607521	607803	+	283	8.48	As-UTR	8		UTR (PF3D7_1116100)	NO	NO	NO	NO	NO		NO	NO	NO	NO	NO	YES
Pf3D7lncRNA_1390	Pf3D7_11_v3	614298	617474	+	3177	16.15	As-G	1		UTR (PF3D7_1116200), PF3D7_1116200	NO	NO	NO	NO	NO		YES	YES	YES	NO	NO	NO
Pf3D7lncRNA_1391	Pf3D7_11_v3	623334	625245	-	1912	21.13	As-G	3		PF3D7_1116500	NO	NO	NO	NO	NO		NO	NO	YES	NO	NO	NO
Pf3D7lncRNA_1392	Pf3D7_11_v3	634006	637283	+	3278	18.58	As-G	1		PF3D7_1116800	NO	NO	NO	NO	NO		YES	NO	NO	NO	NO	NO
Pf3D7lncRNA_1393	Pf3D7_11_v3	641404	643340	+	1937	12.96	Intergenic	1			NO	NO	NO	NO	NO		YES	NO	NO	NO	NO	NO
Pf3D7lncRNA_1394	Pf3D7_11_v3	659792	660872	-	1081	17.85	As-G	4		PF3D7_1117200	NO	NO	NO	NO	NO		YES	NO	YES	NO	NO	NO
Pf3D7lncRNA_1395	Pf3D7_11_v3	672077	672282	+	206	11.17	As-UTR	8		UTR (PF3D7_1117700)	NO	NO	NO	NO	NO		NO	NO	NO	YES	NO	NO
Pf3D7lncRNA_1396	Pf3D7_11_v3	673059	673767	+	709	13.68	As-UTR	7		UTR (PF3D7_1117700)	NO	NO	NO	NO	NO		NO	NO	NO	NO	NO	YES
Pf3D7lncRNA_1397	Pf3D7_11_v3	709224	709981	+	758	23.22	As-G	9		PF3D7_1118700	NO	NO	NO	NO	NO		NO	NO	NO	NO	NO	YES
Pf3D7lncRNA_1398	Pf3D7_11_v3	713693	714178	+	486	15.43	As-G	5		PF3D7_1118800	NO	NO	NO	NO	NO		YES	NO	YES	YES	NO	NO
Pf3D7lncRNA_1399	Pf3D7_11_v3	733394	735652	-	2259	18.02	As-G	4		PF3D7_1119400	NO	NO	NO	NO	NO		NO	NO	YES	NO	NO	NO
Pf3D7lncRNA_1400	Pf3D7_11_v3	742242	742499	-	258	13.18	UTR-asc	8	PF3D7_1119600		NO	NO	NO	NO	NO		NO	NO	NO	NO	NO	YES
Pf3D7lncRNA_1401	Pf3D7_11_v3	755086	755415	-	330	12.42	As-UTR	1		UTR (PF3D7_1119900)	NO	NO	NO	NO	NO		NO	NO	NO	NO	NO	YES
Pf3D7lncRNA_1402	Pf3D7_11_v3	760572	760976	-	405	9.88	As-UTR	8		UTR (PF3D7_1120000, PF3D7_1120100)	NO	NO	NO	NO	NO		NO	NO	NO	NO	NO	YES
Pf3D7lncRNA_1403	Pf3D7_11_v3	762177	762804	-	628	32.8	As-G	9		PF3D7_1120100	NO	NO	NO	NO	NO		NO	NO	NO	NO	NO	YES
Pf3D7lncRNA_1404	Pf3D7_11_v3	762964	764350	-	1387	15.07	As-UTR	1		UTR (PF3D7_1120100)	NO	NO	NO	NO	NO		YES	NO	NO	NO	NO	NO
Pf3D7lncRNA_1405	Pf3D7_11_v3	783123	783630	+	508	18.31	As-G	7		PF3D7_1120600	NO	YES	NO	YES	NO		NO	NO	YES	NO	NO	NO
Pf3D7lncRNA_1406	Pf3D7_11_v3	789903	790967	-	1065	21.31	As-G	9		PF3D7_1120800	NO	NO	NO	NO	NO		NO	NO	NO	NO	NO	YES
Pf3D7lncRNA_1407	Pf3D7_11_v3	814727	816647	+	1921	18.95	As-G	7		PF3D7_1121600	NO	NO	NO	NO	NO		NO	NO	NO	NO	NO	YES
Pf3D7lncRNA_1408	Pf3D7_11_v3	818320	818733	+	414	12.56	UTR-asc	7	PF3D7_1121700		NO	NO	NO	NO	NO		YES	NO	NO	NO	NO	NO
Pf3D7lncRNA_1409	Pf3D7_11_v3	818753	819435	-	683	16.54	As-UTR	4		UTR (PF3D7_1121700)	NO	NO	NO	NO	NO		NO	NO	NO	NO	NO	YES
Pf3D7lncRNA_1410	Pf3D7_11_v3	904202	904684	+	483	12.84	As-UTR	1		UTR (PF3D7_1123000)	NO	NO	NO	NO	NO		NO	NO	NO	YES	NO	NO
Pf3D7lncRNA_1411	Pf3D7_11_v3	916642	917024	-	383	11.23	As-UTR	7		UTR (PF3D7_1123100)	NO	NO	NO	NO	NO		NO	NO	NO	NO	NO	YES
Pf3D7lncRNA_1412	Pf3D7_11_v3	919205	921396	-	2192	19.16	As-G	1		PF3D7_1123200	NO	NO	NO	NO	NO		NO	YES	YES	NO	NO	NO
Pf3D7lncRNA_1413	Pf3D7_11_v3	923764	924929	-	1166	14.49	As-G	4		PF3D7_1123300	NO	NO	NO	NO	NO		NO	NO	NO	NO	NO	YES
Pf3D7lncRNA_1414	Pf3D7_11_v3	933689	935146	-	1458	12.69	UTR-asc	4	PF3D7_1123500		NO	NO	NO	NO	NO		YES	NO	NO	NO	NO	NO
Pf3D7lncRNA_1415	Pf3D7_11_v3	938390	939282	-	893	19.93	As-G	3		UTR (PF3D7_1123600), PF3D7_1123700	NO	NO	NO	NO	NO		NO	NO	YES	NO	NO	NO
Pf3D7lncRNA_1416	Pf3D7_11_v3	943866	944575	-	710	18.87	As-UTR	7		UTR (PF3D7_1123800)	NO	NO	NO	YES	NO		YES	YES	YES	NO	NO	NO
Pf3D7lncRNA_1417	Pf3D7_11_v3	945572	946687	-	1116	18.82	As-G	1		PF3D7_1123900	NO	NO	NO	NO	NO		NO	YES	NO	NO	NO	NO
Pf3D7lncRNA_1418	Pf3D7_11_v3	973736	975069	+	1334	16.19	As-G	1		PF3D7_1124700	NO	NO	NO	NO	NO		NO	YES	NO	NO	NO	NO
Pf3D7lncRNA_1419	Pf3D7_11_v3	976439	976662	+	224	6.7	As-UTR	7		UTR (PF3D7_1124800)	NO	NO	NO	NO	NO		NO	NO	NO	NO	NO	YES
Pf3D7lncRNA_1420	Pf3D7_11_v3	990391	990619	+	229	14.85	As-UTR	9		UTR (PF3D7_1125200)	NO	NO	NO	NO	NO		NO	NO	YES	NO	NO	NO
Pf3D7lncRNA_1421	Pf3D7_11_v3	1003239	1003546	+	308	21.1	As-G	8		PF3D7_1125600	NO	NO	NO	NO	NO		NO	NO	NO	NO	NO	YES
Pf3D7lncRNA_1422	Pf3D7_11_v3	1007031	1008073	+	1043	18.12	As-G	6		PF3D7_1125700	NO	NO	NO	NO	NO		NO	NO	NO	NO	NO	YES
Pf3D7lncRNA_1423	Pf3D7_11_v3	1018067	1018887	+	821	17.54	As-G	1		PF3D7_1126100	NO	NO	NO	NO	NO		YES	NO	YES	NO	NO	NO
Pf3D7lncRNA_1424	Pf3D7_11_v3	1028017	1030035	-	2019	17.38	As-G	7		PF3D7_1126300	NO	NO	NO	NO	NO		NO	NO	NO	NO	NO	YES
Pf3D7lncRNA_1425	Pf3D7_11_v3	1030776	1031881	-	1106	15.91	As-G	1		PF3D7_1126400	NO	NO	NO	NO	NO		NO	YES	NO	NO	NO	NO
Pf3D7lncRNA_1426	Pf3D7_11_v3	1047781	1048108	+	328	12.8	As-UTR	7		UTR (PF3D7_1126700)	NO	NO	NO	YES	NO		NO	NO	NO	NO	NO	YES
Pf3D7lncRNA_1427	Pf3D7_11_v3	1055045	1055512	+	468	14.1	As-UTR	7		UTR (PF3D7_1127000)	NO	NO	NO	NO	NO		NO	NO	NO	NO	NO	YES
Pf3D7lncRNA_1428	Pf3D7_11_v3	1056178	1056496	+	319	23.2	As-G	9		PF3D7_1127000	NO	NO	NO	YES	NO		NO	YES	NO	NO	NO	NO
Pf3D7lncRNA_1429	Pf3D7_11_v3	1058681	1059069	+	389	11.05	As-UTR	7		UTR (PF3D7_1127000)	NO	NO	NO	NO	NO		NO	NO	NO	NO	NO	YES
Pf3D7lncRNA_1430	Pf3D7_11_v3	1059807	1061001	+	1195	21.34	As-G	8		PF3D7_1127100	NO	NO	NO	NO	NO		YES	NO	YES	NO	NO	NO
Pf3D7lncRNA_1431	Pf3D7_11_v3	1065632	1066790	-	1159	18.38	As-G	5		PF3D7_1127400	NO	NO	NO	NO	NO		NO	NO	NO	NO	NO	YES
Pf3D7lncRNA_1432	Pf3D7_11_v3	1069646	1070686	-	1041	15.56	As-G	7		PF3D7_1127500	NO	NO	NO	NO	NO		NO	YES	YES	NO	NO	NO
Pf3D7lncRNA_1433	Pf3D7_11_v3	1075543	1075920	+	378	20.11	As-G	8		PF3D7_1127700	NO	NO	NO	YES	NO		NO	NO	NO	NO	NO	YES
Pf3D7lncRNA_1434	Pf3D7_11_v3	1082511	1083596	+	1086	15.38	As-UTR	1		UTR (PF3D7_1127800)	NO	NO	NO	NO	NO		NO	NO	NO	NO	NO	YES
Pf3D7lncRNA_1435	Pf3D7_11_v3	1115050	1116481	-	1432	17.11	As-G	1		PF3D7_1128700	NO	NO	NO	NO	NO		YES	YES	YES	NO	NO	NO
Pf3D7lncRNA_1436	Pf3D7_11_v3	1119892	1121056	-	1165	18.8	As-G	4		PF3D7_1128900	NO	NO	NO	NO	NO		YES	NO	NO	NO	NO	NO
Pf3D7lncRNA_1437	Pf3D7_11_v3	1123435	1124145	-	711	11.39	As-UTR	7		UTR (PF3D7_1129000), LncRNA	NO	NO	NO	NO	NO		YES	NO	NO	NO	NO	NO
Pf3D7lncRNA_1438	Pf3D7_11_v3	1125512	1127687	-	2176	22.1	As-G	5		PF3D7_1129100	NO	NO	NO	NO	NO		NO	NO	NO	YES	NO	NO
Pf3D7lncRNA_1439	Pf3D7_11_v3	1142707	1143640	-	934	20.24	As-G	4		PF3D7_1129500	NO	YES	NO	YES	NO		NO	NO	YES	NO	NO	NO
Pf3D7lncRNA_1440	Pf3D7_11_v3	1157688	1158723	-	1036	23.17	UTR-asc	7	PF3D7_1130000	PF3D7_1129900	NO	NO	NO	NO	NO		NO	NO	YES	NO	NO	NO
Pf3D7lncRNA_1441	Pf3D7_11_v3	1166564	1167012	-	449	17.15	As-UTR	9		UTR (PF3D7_1130200)	NO	NO	NO	NO	NO		NO	NO	NO	NO	NO	YES
Pf3D7lncRNA_1442	Pf3D7_11_v3	1167514	1168082	-	569	13.01	As-UTR	1		UTR (PF3D7_1130200)	NO	NO	NO	NO	NO		NO	NO	NO	NO	NO	YES
Pf3D7lncRNA_1443	Pf3D7_11_v3	1169450	1170882	-	1433	25.12	As-G	7		PF3D7_1130400	NO	NO	NO	NO	NO		NO	NO	NO	NO	NO	YES
Pf3D7lncRNA_1444	Pf3D7_11_v3	1174452	1175725	-	1274	17.82	As-G	7		PF3D7_1130500	NO	YES	NO	NO	NO		NO	NO	NO	NO	NO	YES
Pf3D7lncRNA_1445	Pf3D7_11_v3	1186782	1189481	-	2700	19.19	As-G	1		PF3D7_1130800	NO	NO	NO	NO	NO		YES	YES	YES	NO	NO	NO
Pf3D7lncRNA_1446	Pf3D7_11_v3	1195503	1196524	+	1022	17.51	As-G	1		PF3D7_1131100	NO	NO	NO	NO	NO		NO	NO	NO	YES	NO	NO
Pf3D7lncRNA_1447	Pf3D7_11_v3	1210455	1211546	+	1092	24.18	As-G	4		PF3D7_1131500	NO	NO	NO	NO	NO		YES	NO	YES	NO	NO	NO
Pf3D7lncRNA_1448	Pf3D7_11_v3	1225033	1225456	+	424	13.21	Intergenic	7			NO	NO	NO	NO	NO		NO	NO	NO	NO	NO	YES
Pf3D7lncRNA_1449	Pf3D7_11_v3	1233591	1234411	+	821	15.59	As-G	4		PF3D7_1131900	NO	NO	NO	NO	NO		YES	NO	YES	YES	NO	NO
Pf3D7lncRNA_1450	Pf3D7_11_v3	1237878	1238666	-	789	14.83	Intergenic	7			NO	NO	NO	NO	NO		NO	NO	NO	NO	NO	YES
Pf3D7lncRNA_1451	Pf3D7_11_v3	1251094	1251670	+	577	13.34	As-lncRNA	4		LncRNA	NO	NO	NO	YES	NO		NO	NO	NO	NO	NO	YES
Pf3D7lncRNA_1452	Pf3D7_11_v3	1251305	1252484	-	1180	13.98	As-UTR	1		LncRNA, UTR (PF3D7_1132300)	NO	NO	NO	NO	NO		NO	NO	NO	NO	NO	YES
Pf3D7lncRNA_1453	Pf3D7_11_v3	1254494	1256145	+	1652	15.62	UTR-asc	1	PF3D7_1132300	PF3D7_1132400	NO	NO	NO	NO	NO		NO	NO	NO	NO	NO	YES
Pf3D7lncRNA_1454	Pf3D7_11_v3	1258873	1261578	+	2706	15.82	As-G	1		PF3D7_1132400	NO	NO	NO	NO	NO		NO	YES	YES	YES	NO	NO
Pf3D7lncRNA_1455	Pf3D7_11_v3	1270725	1273162	-	2438	18.79	As-G	1		PF3D7_1132800	NO	NO	NO	NO	NO		NO	NO	YES	NO	NO	NO
Pf3D7lncRNA_1456	Pf3D7_11_v3	1274517	1276547	-	2031	13.84	As-G	1		PF3D7_1133000	NO	NO	NO	NO	NO		YES	YES	YES	NO	NO	NO
Pf3D7lncRNA_1457	Pf3D7_11_v3	1294871	1296313	-	1443	22.25	As-G	1		PF3D7_1133400	NO	NO	NO	NO	NO		YES	NO	NO	NO	NO	NO
Pf3D7lncRNA_1458	Pf3D7_11_v3	1306751	1308119	-	1369	14.17	As-UTR	1		UTR (PF3D7_1133700)	NO	NO	NO	NO	NO		YES	YES	NO	NO	NO	NO
Pf3D7lncRNA_1459	Pf3D7_11_v3	1311863	1312267	-	405	10.37	As-UTR	7		UTR (PF3D7_1133800)	NO	NO	NO	NO	NO		NO	NO	NO	NO	NO	YES
Pf3D7lncRNA_1460	Pf3D7_11_v3	1317461	1318327	-	867	14.99	As-UTR	7		UTR (PF3D7_1133900)	NO	NO	NO	NO	NO		NO	NO	NO	NO	NO	YES
Pf3D7lncRNA_1461	Pf3D7_11_v3	1323853	1324735	+	883	18.35	As-G	8		PF3D7_1134100	NO	NO	NO	YES	NO		NO	NO	NO	NO	NO	YES
Pf3D7lncRNA_1462	Pf3D7_11_v3	1342387	1343060	+	674	13.8	Intergenic	8			NO	NO	NO	NO	NO		NO	NO	NO	NO	NO	YES
Pf3D7lncRNA_1463	Pf3D7_11_v3	1357644	1358414	+	771	11.8	As-UTR	7		UTR (PF3D7_1134600)	NO	NO	NO	NO	NO		NO	NO	NO	NO	NO	YES
Pf3D7lncRNA_1464	Pf3D7_11_v3	1359022	1359408	+	387	13.95	As-G	7		PF3D7_1134700	NO	NO	NO	NO	NO		NO	YES	NO	NO	NO	NO
Pf3D7lncRNA_1465	Pf3D7_11_v3	1365235	1366532	-	1298	13.71	As-lncRNA	1		LncRNA	NO	NO	NO	NO	NO		NO	NO	NO	NO	NO	YES
Pf3D7lncRNA_1466	Pf3D7_11_v3	1365297	1366312	+	1016	14.96	As-lncRNA	1		LncRNA	NO	NO	NO	NO	NO		YES	NO	NO	YES	NO	NO
Pf3D7lncRNA_1467	Pf3D7_11_v3	1378701	1379026	+	326	15.03	As-UTR	7		UTR (PF3D7_1135200)	NO	NO	NO	YES	NO		NO	NO	NO	NO	NO	YES
Pf3D7lncRNA_1468	Pf3D7_11_v3	1383082	1384390	+	1309	15.43	As-UTR	1		UTR (PF3D7_1135400)	NO	NO	NO	NO	NO		NO	NO	NO	YES	NO	NO
Pf3D7lncRNA_1469	Pf3D7_11_v3	1386092	1386517	+	426	13.38	Intergenic	7			NO	NO	NO	NO	NO		NO	NO	NO	YES	NO	NO
Pf3D7lncRNA_1470	Pf3D7_11_v3	1415845	1416434	-	590	20.68	As-G	7		PF3D7_1136100	NO	NO	NO	NO	NO		NO	NO	NO	NO	NO	YES
Pf3D7lncRNA_1471	Pf3D7_11_v3	1420813	1421978	+	1166	14.84	UTR-asc	4	PF3D7_1136300		NO	NO	NO	NO	NO		YES	NO	NO	NO	NO	NO
Pf3D7lncRNA_1472	Pf3D7_11_v3	1430793	1431401	+	609	13.46	As-UTR	1		UTR (PF3D7_1136400)	NO	NO	NO	NO	NO		NO	NO	NO	NO	YES	NO
Pf3D7lncRNA_1473	Pf3D7_11_v3	1437971	1438275	+	305	10.16	Intergenic	1			NO	NO	NO	NO	NO		YES	NO	NO	NO	NO	NO
Pf3D7lncRNA_1474	Pf3D7_11_v3	1439553	1440132	-	580	15.69	As-lncRNA	7		LncRNA	NO	NO	NO	NO	NO		NO	NO	NO	NO	YES	NO
Pf3D7lncRNA_1475	Pf3D7_11_v3	1439741	1441346	+	1606	12.45	UTR-asc	7	PF3D7_1136600		NO	NO	NO	NO	NO		YES	NO	NO	YES	YES	NO
Pf3D7lncRNA_1476	Pf3D7_11_v3	1452789	1454518	+	1730	12.66	As-UTR	1		UTR (PF3D7_1136800), LncRNA	NO	NO	NO	NO	NO		YES	YES	NO	NO	NO	NO
Pf3D7lncRNA_1477	Pf3D7_11_v3	1453971	1454267	-	297	14.48	As-lncRNA	7		LncRNA	NO	NO	NO	YES	NO		NO	NO	NO	NO	NO	YES
Pf3D7lncRNA_1478	Pf3D7_11_v3	1455610	1455928	-	319	16.3	As-UTR	8		UTR (PF3D7_1136900)	NO	NO	NO	NO	NO		NO	NO	NO	NO	NO	YES
Pf3D7lncRNA_1479	Pf3D7_11_v3	1460020	1460888	-	869	17.49	As-G	7		PF3D7_1136900	NO	NO	NO	NO	NO		NO	NO	YES	NO	NO	NO
Pf3D7lncRNA_1480	Pf3D7_11_v3	1460020	1461485	-	1466	17.53	As-G	1		PF3D7_1136900	YES	NO	NO	NO	YES	PF3D7_1137000	NO	NO	YES	NO	NO	NO
Pf3D7lncRNA_1481	Pf3D7_11_v3	1466088	1467262	+	1175	23.06	As-G	8		PF3D7_1137300	NO	NO	NO	NO	NO		NO	NO	YES	NO	NO	NO
Pf3D7lncRNA_1482	Pf3D7_11_v3	1469339	1470273	+	935	12.09	As-UTR	1		UTR (PF3D7_1137300, PF3D7_1137400)	NO	NO	NO	NO	NO		NO	NO	NO	NO	NO	YES
Pf3D7lncRNA_1483	Pf3D7_11_v3	1476014	1476825	+	812	20.2	As-G	9		PF3D7_1137600	NO	NO	NO	NO	NO		NO	NO	NO	NO	NO	YES
Pf3D7lncRNA_1484	Pf3D7_11_v3	1481737	1482423	+	687	17.47	As-UTR	7		UTR (PF3D7_1137800)	NO	NO	NO	NO	NO		NO	NO	YES	NO	NO	NO
Pf3D7lncRNA_1485	Pf3D7_11_v3	1501256	1501626	+	371	29.11	As-G	9		PF3D7_1138400	NO	NO	NO	YES	NO		NO	NO	NO	NO	NO	YES
Pf3D7lncRNA_1486	Pf3D7_11_v3	1514772	1515581	+	810	13.21	Intergenic	7			NO	NO	NO	YES	NO		NO	NO	NO	NO	NO	YES
Pf3D7lncRNA_1487	Pf3D7_11_v3	1524806	1526272	+	1467	14.79	As-UTR	7		UTR (PF3D7_1138600)	NO	NO	NO	NO	NO		NO	NO	NO	YES	NO	NO
Pf3D7lncRNA_1488	Pf3D7_11_v3	1540383	1544163	+	3781	14.31	As-UTR	1		UTR (PF3D7_1138800)	NO	NO	NO	NO	YES	PF3D7_1138900	NO	NO	NO	NO	NO	NO
Pf3D7lncRNA_1489	Pf3D7_11_v3	1540725	1542827	-	2103	14.17	UTR-asc	1	PF3D7_1138800	PF3D7_1138900	NO	NO	NO	NO	NO		YES	YES	NO	NO	NO	NO
Pf3D7lncRNA_1490	Pf3D7_11_v3	1544004	1544277	-	274	16.79	As-UTR	8		UTR (PF3D7_1138900)	NO	NO	NO	YES	NO		NO	NO	NO	NO	NO	YES
Pf3D7lncRNA_1491	Pf3D7_11_v3	1555806	1556373	+	568	13.2	As-UTR	8		UTR (PF3D7_1139200, PF3D7_1139300)	NO	NO	NO	NO	NO		NO	NO	YES	NO	NO	NO
Pf3D7lncRNA_1492	Pf3D7_11_v3	1565927	1566482	+	556	10.07	Intergenic	5			NO	NO	NO	NO	NO		NO	NO	NO	NO	NO	YES
Pf3D7lncRNA_1493	Pf3D7_11_v3	1568849	1572588	+	3740	13.26	Intergenic	1			NO	NO	NO	NO	YES	PF3D7_1139400	NO	NO	NO	NO	NO	NO
Pf3D7lncRNA_1494	Pf3D7_11_v3	1573480	1574199	+	720	10.14	Intergenic	7			NO	NO	NO	NO	NO		NO	NO	NO	NO	NO	YES
Pf3D7lncRNA_1495	Pf3D7_11_v3	1575047	1575365	+	319	12.85	As-UTR	8		UTR (PF3D7_1139500)	NO	NO	NO	NO	NO		NO	NO	NO	NO	NO	YES
Pf3D7lncRNA_1496	Pf3D7_11_v3	1576823	1577503	+	681	19.82	As-G	5		PF3D7_1139500	NO	YES	NO	YES	NO		NO	NO	NO	NO	NO	YES
Pf3D7lncRNA_1497	Pf3D7_11_v3	1585261	1585955	+	695	19.71	As-G	8		PF3D7_1139800	NO	NO	NO	NO	NO		NO	NO	NO	YES	NO	NO
Pf3D7lncRNA_1498	Pf3D7_11_v3	1600340	1600825	+	486	12.55	As-UTR	7		UTR (PF3D7_1140200)	NO	NO	NO	NO	NO		NO	NO	NO	YES	NO	NO
Pf3D7lncRNA_1499	Pf3D7_11_v3	1603421	1604456	+	1036	14.86	UTR-asc	1	PF3D7_1140300	PF3D7_1140200	NO	NO	NO	NO	NO		NO	NO	NO	YES	NO	NO
Pf3D7lncRNA_1500	Pf3D7_11_v3	1608476	1608763	-	288	23.96	As-G	9		PF3D7_1140400	NO	NO	NO	NO	NO		NO	NO	NO	NO	NO	YES
Pf3D7lncRNA_1501	Pf3D7_11_v3	1618088	1619652	+	1565	15.34	As-G	1		PF3D7_1140600	NO	NO	NO	NO	NO		NO	NO	YES	YES	NO	NO
Pf3D7lncRNA_1502	Pf3D7_11_v3	1705554	1706626	+	1073	18.27	As-G	5		PF3D7_1142500	NO	NO	NO	NO	NO		NO	YES	NO	YES	NO	NO
Pf3D7lncRNA_1503	Pf3D7_11_v3	1707209	1707964	+	756	16.4	As-UTR	4		UTR (PF3D7_1142600)	NO	NO	NO	NO	NO		YES	NO	NO	NO	NO	NO
Pf3D7lncRNA_1504	Pf3D7_11_v3	1709927	1710848	+	922	16.05	As-G	4		PF3D7_1142700	NO	NO	NO	NO	NO		NO	NO	YES	NO	NO	NO
Pf3D7lncRNA_1505	Pf3D7_11_v3	1728609	1729014	-	406	11.33	As-UTR	7		UTR (PF3D7_1143200)	NO	NO	NO	YES	NO		NO	NO	NO	NO	NO	YES
Pf3D7lncRNA_1506	Pf3D7_11_v3	1744984	1746668	-	1685	15.37	As-G	2		PF3D7_1143700	NO	UNCLEAR	UNCLEAR	NO	NO		YES	YES	YES	NO	NO	NO
Pf3D7lncRNA_1507	Pf3D7_11_v3	1751486	1754115	+	2630	17.91	UTR-asc	1	PF3D7_1143800, PF3D7_1144000	PF3D7_1143900	NO	YES	NO	NO	NO		YES	YES	YES	NO	NO	NO
Pf3D7lncRNA_1508	Pf3D7_11_v3	1760653	1761932	+	1280	14.45	As-UTR	4		UTR (PF3D7_1144300)	NO	NO	NO	YES	NO		NO	NO	NO	NO	NO	YES
Pf3D7lncRNA_1509	Pf3D7_11_v3	1767718	1770214	-	2497	17.06	As-G	1		PF3D7_1144500	NO	YES	NO	NO	NO		NO	NO	YES	NO	NO	NO
Pf3D7lncRNA_1510	Pf3D7_11_v3	1779497	1780725	+	1229	16.52	As-G	4		PF3D7_1145000	NO	YES	NO	NO	NO		YES	NO	YES	NO	NO	NO
Pf3D7lncRNA_1511	Pf3D7_11_v3	1787598	1790114	+	2517	16.29	As-G	1		PF3D7_1145200	NO	YES	NO	YES	NO		NO	NO	NO	YES	NO	NO
Pf3D7lncRNA_1512	Pf3D7_11_v3	1798171	1800433	+	2263	13.79	As-G	1		PF3D7_1145300	NO	NO	NO	NO	NO		NO	NO	YES	YES	YES	NO
Pf3D7lncRNA_1513	Pf3D7_11_v3	1804584	1805437	+	854	11.94	Intergenic	7			NO	NO	NO	NO	NO		YES	NO	NO	YES	NO	NO
Pf3D7lncRNA_1514	Pf3D7_11_v3	1805901	1806905	-	1005	14.63	As-lncRNA	7		LncRNA	NO	NO	NO	NO	NO		YES	NO	NO	NO	NO	NO
Pf3D7lncRNA_1515	Pf3D7_11_v3	1830591	1831695	-	1105	18.73	As-G	7		PF3D7_1146500	NO	NO	NO	NO	NO		NO	NO	NO	NO	NO	YES
Pf3D7lncRNA_1516	Pf3D7_11_v3	1853290	1855621	+	2332	14.92	UTR-asc	6	PF3D7_1146900	PF3D7_1146800	NO	NO	NO	NO	NO		NO	NO	NO	NO	NO	YES
Pf3D7lncRNA_1517	Pf3D7_11_v3	1869745	1871076	+	1332	17.12	As-G	7		PF3D7_1147100	NO	YES	NO	NO	NO		NO	NO	NO	YES	NO	NO
Pf3D7lncRNA_1518	Pf3D7_11_v3	1880862	1883038	-	2177	15.07	As-G	1		PF3D7_1147200, UTR (PF3D7_1147300)	NO	NO	NO	NO	NO		NO	NO	NO	NO	NO	YES
Pf3D7lncRNA_1519	Pf3D7_11_v3	1908711	1910124	+	1414	21.29	As-G	4		PF3D7_1148000	NO	NO	NO	NO	NO		YES	NO	NO	NO	NO	NO
Pf3D7lncRNA_1520	Pf3D7_11_v3	1913986	1915015	+	1030	14.76	As-lncRNA	5		LncRNA	NO	NO	NO	NO	NO		NO	NO	NO	NO	NO	YES
Pf3D7lncRNA_1521	Pf3D7_11_v3	1914942	1915709	-	768	13.93	As-lncRNA	7		LncRNA	NO	NO	NO	NO	NO		NO	NO	NO	NO	NO	YES
Pf3D7lncRNA_1522	Pf3D7_11_v3	1916125	1918556	+	2432	16	Intergenic	1			NO	NO	NO	NO	YES	PF3D7_1148100	NO	NO	NO	NO	NO	NO
Pf3D7lncRNA_1523	Pf3D7_11_v3	1918710	1925126	+	6417	19.76	As-lncRNA	1		LncRNA	NO	NO	NO	NO	YES	PF3D7_1148200	NO	NO	NO	YES	NO	NO
Pf3D7lncRNA_1524	Pf3D7_11_v3	1922656	1923111	-	456	7.02	As-G	4		PF3D7_1148500	NO	NO	NO	YES	NO		NO	NO	NO	NO	NO	YES
Pf3D7lncRNA_1525	Pf3D7_11_v3	1923091	1925126	+	2036	15.52	UTR-asc	1	PF3D7_1148100, PF3D7_1148200, PF3D7_1148500		NO	NO	NO	NO	NO		YES	NO	NO	YES	NO	NO
Pf3D7lncRNA_1526	Pf3D7_11_v3	1931659	1933002	-	1344	35.34	As-G	3		PF3D7_1148640	NO	NO	NO	NO	NO		NO	NO	NO	NO	NO	YES
Pf3D7lncRNA_1527	Pf3D7_11_v3	1937648	1940658	+	3011	13.92	UTR-asc	4	PF3D7_1148800		NO	UNCLEAR	NO	NO	NO		NO	NO	NO	NO	YES	NO
Pf3D7lncRNA_1528	Pf3D7_11_v3	1942531	1943351	-	821	14.25	As-G	1		PF3D7_1148800	NO	NO	NO	NO	NO		NO	NO	NO	NO	NO	YES
Pf3D7lncRNA_1529	Pf3D7_11_v3	1968837	1970374	-	1538	11.7	As-UTR	7		UTR (PF3D7_1149000)	NO	YES	NO	NO	NO		NO	NO	NO	NO	NO	YES
Pf3D7lncRNA_1530	Pf3D7_11_v3	1970845	1972018	-	1174	12.78	As-UTR	4		UTR (PF3D7_1149100)	NO	NO	NO	NO	NO		NO	NO	NO	NO	NO	YES
Pf3D7lncRNA_1531	Pf3D7_11_v3	1974098	1974926	-	829	12.18	As-UTR	7		UTR (PF3D7_1149100)	NO	NO	NO	NO	NO		YES	NO	NO	NO	NO	NO
Pf3D7lncRNA_1532	Pf3D7_11_v3	1975140	1975375	-	236	8.47	Intergenic	7			NO	NO	NO	NO	NO		NO	NO	NO	NO	NO	YES
Pf3D7lncRNA_1533	Pf3D7_11_v3	1980266	1980786	-	521	11.52	As-UTR	9		UTR (PF3D7_1149200)	NO	NO	NO	YES	NO		NO	NO	NO	NO	NO	YES
Pf3D7lncRNA_1534	Pf3D7_11_v3	1981546	1982307	-	762	12.99	As-UTR	7		UTR (PF3D7_1149300)	NO	NO	NO	NO	NO		NO	NO	NO	NO	NO	YES
Pf3D7lncRNA_1535	Pf3D7_11_v3	1983434	1984422	-	989	20.22	UTR-asc	4	PF3D7_1149400	PF3D7_1149300	NO	YES	NO	NO	NO		NO	NO	NO	NO	NO	YES
Pf3D7lncRNA_1536	Pf3D7_11_v3	1989518	1990812	-	1295	14.98	Intergenic	9			NO	NO	NO	NO	NO		NO	NO	NO	NO	NO	YES
Pf3D7lncRNA_1537	Pf3D7_11_v3	2005197	2005841	-	645	18.14	Intergenic	9			NO	NO	NO	NO	NO		NO	NO	NO	NO	NO	YES
Pf3D7lncRNA_1538	Pf3D7_12_v3	22074	22616	-	543	13.81	As-Intron	4		PF3D7_1200100	NO	NO	NO	YES	NO		YES	YES	NO	NO	NO	NO
Pf3D7lncRNA_1539	Pf3D7_12_v3	22560	24941	+	2382	23.38	Sense	1	PF3D7_1200100	LncRNA	NO	NO	NO	NO	NO		NO	NO	NO	NO	NO	YES
Pf3D7lncRNA_1540	Pf3D7_12_v3	24649	25196	-	548	10.22	As-UTR	4		UTR (PF3D7_1200100), LncRNA	NO	NO	NO	NO	NO		NO	NO	YES	NO	NO	NO
Pf3D7lncRNA_1541	Pf3D7_12_v3	25119	27957	+	2839	21.03	UTR-asc	1	PF3D7_1200100	PF3D7_1200200	NO	NO	NO	NO	NO		YES	YES	YES	NO	NO	NO
Pf3D7lncRNA_1542	Pf3D7_12_v3	29227	29878	+	652	12.27	Intergenic	9			NO	NO	NO	NO	NO		NO	NO	NO	NO	NO	YES
Pf3D7lncRNA_1543	Pf3D7_12_v3	40081	40564	-	484	26.13	As-Intron	1		PF3D7_1200400	NO	NO	NO	NO	NO		YES	YES	NO	NO	NO	NO
Pf3D7lncRNA_1544	Pf3D7_12_v3	40467	42292	+	1826	22.12	Sense	1	PF3D7_1200400	LncRNA	NO	NO	NO	NO	NO		NO	NO	NO	NO	NO	YES
Pf3D7lncRNA_1545	Pf3D7_12_v3	41320	42727	-	1408	18.39	As-G	2		PF3D7_1200400	NO	NO	NO	NO	NO		NO	YES	YES	NO	NO	NO
Pf3D7lncRNA_1546	Pf3D7_12_v3	43133	43365	+	233	12.88	Intergenic	7			NO	NO	NO	NO	NO		NO	NO	NO	NO	NO	YES
Pf3D7lncRNA_1547	Pf3D7_12_v3	46343	46928	+	586	17.41	As-G	7		PF3D7_1200600	NO	NO	NO	YES	NO		NO	NO	NO	NO	NO	YES
Pf3D7lncRNA_1548	Pf3D7_12_v3	48314	50186	+	1873	24.56	As-Intron	1		PF3D7_1200600	NO	NO	NO	NO	NO		YES	YES	NO	NO	NO	NO
Pf3D7lncRNA_1549	Pf3D7_12_v3	61056	62398	+	1343	21.44	As-G	7		PF3D7_1200700	NO	NO	NO	NO	NO		NO	NO	NO	YES	NO	NO
Pf3D7lncRNA_1550	Pf3D7_12_v3	65052	65554	+	503	11.13	As-UTR	8		UTR (PF3D7_1200700)	NO	NO	NO	NO	NO		NO	NO	NO	NO	NO	YES
Pf3D7lncRNA_1551	Pf3D7_12_v3	72395	73870	+	1476	15.58	As-G	1		PF3D7_1200900	NO	NO	NO	NO	NO		NO	NO	NO	NO	NO	YES
Pf3D7lncRNA_1552	Pf3D7_12_v3	76001	76500	+	500	11.8	As-UTR	8		UTR (PF3D7_1201000)	NO	NO	NO	NO	NO		YES	NO	NO	NO	NO	NO
Pf3D7lncRNA_1553	Pf3D7_12_v3	80563	81288	+	726	12.12	As-UTR	1		UTR (PF3D7_1201100)	NO	NO	NO	NO	NO		NO	NO	NO	NO	NO	YES
Pf3D7lncRNA_1554	Pf3D7_12_v3	81649	81958	+	310	29.03	As-G	8		PF3D7_1201100	NO	NO	NO	YES	NO		NO	NO	NO	NO	NO	YES
Pf3D7lncRNA_1555	Pf3D7_12_v3	85691	86650	+	960	12.6	Intergenic	7			NO	NO	NO	YES	NO		NO	NO	NO	NO	NO	YES
Pf3D7lncRNA_1556	Pf3D7_12_v3	87737	88346	+	610	14.43	UTR-asc	7	PF3D7_1201200		NO	NO	NO	NO	NO		NO	NO	NO	YES	NO	NO
Pf3D7lncRNA_1557	Pf3D7_12_v3	91140	91592	-	453	13.69	As-UTR	8		UTR (PF3D7_1201200)	NO	NO	NO	YES	NO		NO	NO	NO	NO	NO	YES
Pf3D7lncRNA_1558	Pf3D7_12_v3	99823	101157	-	1335	19.18	UTR-asc	7	PF3D7_1201600	PF3D7_1201500	NO	NO	NO	NO	NO		YES	NO	NO	NO	NO	NO
Pf3D7lncRNA_1559	Pf3D7_12_v3	102715	103450	+	736	14.4	As-UTR	9		UTR (PF3D7_1201700)	NO	NO	NO	NO	NO		NO	NO	NO	NO	NO	YES
Pf3D7lncRNA_1560	Pf3D7_12_v3	108673	108977	+	305	13.11	As-UTR	9		UTR (PF3D7_1201900)	NO	NO	NO	YES	NO		NO	NO	NO	NO	NO	YES
Pf3D7lncRNA_1561	Pf3D7_12_v3	109069	110460	+	1392	19.11	As-G	7		PF3D7_1202000	NO	NO	NO	NO	NO		NO	NO	NO	NO	NO	YES
Pf3D7lncRNA_1562	Pf3D7_12_v3	143580	144641	+	1062	16.67	As-G	1		PF3D7_1202500	NO	NO	NO	NO	NO		NO	NO	NO	NO	NO	YES
Pf3D7lncRNA_1563	Pf3D7_12_v3	156001	156526	+	526	12.93	UTR-asc	1	PF3D7_1202700		NO	NO	NO	NO	NO		YES	NO	NO	NO	NO	NO
Pf3D7lncRNA_1564	Pf3D7_12_v3	157051	157959	-	909	12.54	As-UTR	8		UTR (PF3D7_1202700)	NO	NO	NO	NO	NO		YES	NO	NO	NO	NO	NO
Pf3D7lncRNA_1565	Pf3D7_12_v3	164813	166927	+	2115	14.18	As-lncRNA	1		LncRNA	NO	NO	NO	NO	NO		YES	NO	NO	NO	NO	NO
Pf3D7lncRNA_1566	Pf3D7_12_v3	165567	166548	-	982	14.97	As-lncRNA	1		LncRNA	NO	NO	NO	NO	NO		NO	NO	NO	NO	NO	YES
Pf3D7lncRNA_1567	Pf3D7_12_v3	184801	185055	-	255	17.65	As-G	9		PF3D7_1203600	NO	NO	NO	NO	NO		NO	NO	YES	NO	NO	NO
Pf3D7lncRNA_1568	Pf3D7_12_v3	190846	193104	-	2259	14.34	As-lncRNA	1		LncRNA	NO	NO	NO	NO	YES	PF3D7_1203800	NO	NO	NO	NO	NO	NO
Pf3D7lncRNA_1569	Pf3D7_12_v3	190863	191302	+	440	15.45	As-UTR	7		UTR (PF3D7_1203800)	NO	NO	NO	NO	NO		YES	NO	NO	NO	NO	NO
Pf3D7lncRNA_1570	Pf3D7_12_v3	191518	192158	+	641	15.44	As-G	8		PF3D7_1203800	NO	NO	NO	NO	NO		NO	NO	NO	NO	NO	YES
Pf3D7lncRNA_1571	Pf3D7_12_v3	206250	206523	+	274	9.12	As-UTR	7		UTR (PF3D7_1204300)	NO	NO	NO	NO	NO		NO	NO	NO	NO	NO	YES
Pf3D7lncRNA_1572	Pf3D7_12_v3	206820	209248	+	2429	17.17	As-G	1		UTR (PF3D7_1204300), PF3D7_1204400	NO	NO	NO	NO	NO		NO	YES	YES	NO	NO	NO
Pf3D7lncRNA_1573	Pf3D7_12_v3	213138	214298	-	1161	22.39	As-G	5		PF3D7_1204600	NO	NO	NO	NO	NO		NO	NO	NO	NO	NO	YES
Pf3D7lncRNA_1574	Pf3D7_12_v3	215757	216256	-	500	13.2	As-UTR	7		UTR (PF3D7_1204700)	NO	NO	NO	NO	NO		NO	NO	NO	NO	NO	YES
Pf3D7lncRNA_1575	Pf3D7_12_v3	216583	218858	-	2276	15.99	As-G	1		PF3D7_1204900	NO	NO	NO	NO	NO		NO	YES	YES	NO	NO	NO
Pf3D7lncRNA_1576	Pf3D7_12_v3	236913	237533	+	621	11.11	As-lncRNA	1		LncRNA	NO	NO	NO	NO	NO		NO	NO	NO	YES	NO	NO
Pf3D7lncRNA_1577	Pf3D7_12_v3	237333	238629	-	1297	13.26	As-lncRNA	4		LncRNA	NO	NO	NO	NO	NO		YES	NO	NO	NO	NO	NO
Pf3D7lncRNA_1578	Pf3D7_12_v3	239647	240242	+	596	11.07	Intergenic	7			NO	NO	NO	YES	NO		NO	NO	NO	NO	NO	YES
Pf3D7lncRNA_1579	Pf3D7_12_v3	240299	241444	-	1146	10.99	As-lncRNA	1		LncRNA	NO	NO	NO	YES	NO		NO	NO	NO	NO	NO	YES
Pf3D7lncRNA_1580	Pf3D7_12_v3	252545	255303	-	2759	15.84	As-G	1		PF3D7_1205700	NO	NO	NO	NO	NO		YES	YES	YES	NO	NO	NO
Pf3D7lncRNA_1581	Pf3D7_12_v3	269093	270868	+	1776	17.12	As-G	4		PF3D7_1206000	NO	NO	NO	NO	NO		YES	NO	YES	NO	NO	NO
Pf3D7lncRNA_1582	Pf3D7_12_v3	272178	273240	+	1063	18.63	As-G	7		PF3D7_1206100	NO	NO	NO	NO	NO		YES	NO	NO	NO	NO	NO
Pf3D7lncRNA_1583	Pf3D7_12_v3	289810	290017	+	208	16.83	Intergenic	7			NO	NO	NO	YES	NO		NO	NO	NO	NO	NO	YES
Pf3D7lncRNA_1584	Pf3D7_12_v3	306808	307231	+	424	11.08	As-UTR	7		UTR (PF3D7_1206700)	NO	NO	NO	NO	NO		YES	NO	NO	NO	YES	NO
Pf3D7lncRNA_1585	Pf3D7_12_v3	323794	324664	+	871	18.48	As-G	8		PF3D7_1207100	NO	NO	NO	YES	NO		NO	NO	NO	NO	NO	YES
Pf3D7lncRNA_1586	Pf3D7_12_v3	339480	340947	-	1468	14.58	Intergenic	4			NO	NO	NO	NO	NO		NO	NO	NO	NO	YES	NO
Pf3D7lncRNA_1587	Pf3D7_12_v3	387654	387872	-	219	12.33	As-UTR	7		UTR (PF3D7_1208200, PF3D7_1208300)	NO	NO	NO	NO	NO		NO	NO	NO	NO	NO	YES
Pf3D7lncRNA_1588	Pf3D7_12_v3	389289	389890	-	602	15.78	As-UTR	9		UTR (PF3D7_1208300)	NO	NO	NO	NO	NO		NO	NO	NO	NO	NO	YES
Pf3D7lncRNA_1589	Pf3D7_12_v3	405252	406038	+	787	18.93	UTR-asc	7	PF3D7_1208700	PF3D7_1208800	NO	YES	NO	NO	NO		NO	NO	NO	NO	NO	YES
Pf3D7lncRNA_1590	Pf3D7_12_v3	410222	412695	+	2474	14.92	UTR-asc	1	PF3D7_1208900		NO	YES	YES	NO	NO		NO	NO	NO	NO	NO	YES
Pf3D7lncRNA_1591	Pf3D7_12_v3	422634	423402	+	769	15.34	As-UTR	1		UTR (PF3D7_1209100)	NO	NO	NO	NO	NO		NO	NO	NO	YES	NO	NO
Pf3D7lncRNA_1592	Pf3D7_12_v3	441738	443170	-	1433	22.33	As-G	1		PF3D7_1209500	NO	NO	NO	NO	NO		YES	YES	YES	NO	NO	NO
Pf3D7lncRNA_1593	Pf3D7_12_v3	454552	455447	+	896	17.41	UTR-asc	7	PF3D7_1210000	PF3D7_1210100	NO	YES	NO	NO	NO		NO	NO	NO	YES	NO	NO
Pf3D7lncRNA_1594	Pf3D7_12_v3	457019	458744	+	1726	12.92	As-G	1		UTR (PF3D7_1210100), PF3D7_1210200	NO	NO	NO	NO	NO		YES	YES	NO	YES	NO	NO
Pf3D7lncRNA_1595	Pf3D7_12_v3	463362	464481	+	1120	16.07	UTR-asc	7	PF3D7_1210300		NO	YES	YES	NO	NO		NO	NO	NO	NO	NO	YES
Pf3D7lncRNA_1596	Pf3D7_12_v3	475829	477048	+	1220	15.82	As-G	1		PF3D7_1210700	NO	NO	NO	NO	NO		YES	NO	NO	YES	NO	NO
Pf3D7lncRNA_1597	Pf3D7_12_v3	479463	479964	-	502	17.53	As-UTR	4		UTR (PF3D7_1210900)	YES	NO	NO	NO	YES	PF3D7_1210800	NO	NO	NO	NO	NO	NO
Pf3D7lncRNA_1598	Pf3D7_12_v3	497746	499503	+	1758	17.92	As-G	4		PF3D7_1211300	NO	NO	NO	NO	NO		NO	YES	NO	NO	NO	NO
Pf3D7lncRNA_1599	Pf3D7_12_v3	502287	502806	+	520	24.81	As-UTR	4		UTR (PF3D7_1211300)	NO	NO	NO	YES	NO		NO	YES	NO	NO	NO	NO
Pf3D7lncRNA_1600	Pf3D7_12_v3	519436	520356	-	921	12.38	As-UTR	1		UTR (PF3D7_1211600)	NO	NO	NO	NO	NO		NO	NO	NO	NO	NO	YES
Pf3D7lncRNA_1601	Pf3D7_12_v3	524093	525626	-	1534	14.54	As-G	1		PF3D7_1211700, UTR (PF3D7_1211800)	NO	NO	NO	NO	NO		YES	YES	NO	NO	NO	NO
Pf3D7lncRNA_1602	Pf3D7_12_v3	547527	548829	-	1303	20.57	As-G	7		PF3D7_1212300	NO	NO	NO	NO	NO		NO	NO	NO	NO	NO	YES
Pf3D7lncRNA_1603	Pf3D7_12_v3	563476	564344	+	869	10.47	As-UTR	1		UTR (PF3D7_1212700)	NO	NO	NO	NO	NO		NO	YES	NO	NO	NO	NO
Pf3D7lncRNA_1604	Pf3D7_12_v3	573783	575470	+	1688	11.55	Intergenic	1			NO	NO	NO	NO	NO		NO	NO	NO	YES	NO	NO
Pf3D7lncRNA_1605	Pf3D7_12_v3	584204	586233	-	2030	18.72	As-G	1		PF3D7_1213500	NO	NO	NO	NO	NO		YES	YES	YES	NO	NO	NO
Pf3D7lncRNA_1606	Pf3D7_12_v3	594588	596866	+	2279	22.29	As-G	1		PF3D7_1213900	NO	NO	NO	NO	NO		NO	NO	NO	YES	NO	NO
Pf3D7lncRNA_1607	Pf3D7_12_v3	600471	601855	+	1385	16.32	UTR-asc	7	PF3D7_1214100	PF3D7_1214000	NO	NO	NO	NO	NO		YES	NO	NO	YES	NO	NO
Pf3D7lncRNA_1608	Pf3D7_12_v3	617876	618328	-	453	11.7	As-UTR	7		UTR (PF3D7_1214800)	NO	NO	NO	NO	NO		NO	NO	NO	NO	NO	YES
Pf3D7lncRNA_1609	Pf3D7_12_v3	629898	631451	+	1554	17.18	As-G	7		UTR (PF3D7_1215300), PF3D7_1215400	NO	NO	NO	NO	NO		NO	NO	NO	YES	NO	NO
Pf3D7lncRNA_1610	Pf3D7_12_v3	646850	647991	-	1142	18.74	As-G	7		PF3D7_1216100	NO	NO	NO	NO	NO		YES	NO	NO	NO	NO	NO
Pf3D7lncRNA_1611	Pf3D7_12_v3	658658	661260	+	2603	19.63	As-G	7		PF3D7_1216600	NO	YES	YES	NO	NO		NO	NO	NO	NO	NO	YES
Pf3D7lncRNA_1612	Pf3D7_12_v3	664828	668146	-	3319	19.43	As-G	1		UTR (PF3D7_1216700), PF3D7_1216800	NO	NO	NO	NO	NO		YES	YES	NO	NO	NO	NO
Pf3D7lncRNA_1613	Pf3D7_12_v3	675440	677387	+	1948	17.92	As-G	1		PF3D7_1217100	NO	NO	NO	NO	NO		YES	YES	YES	NO	NO	NO
Pf3D7lncRNA_1614	Pf3D7_12_v3	689530	690090	+	561	16.76	As-UTR	7		UTR (PF3D7_1217400), LncRNA	NO	NO	NO	NO	NO		YES	NO	NO	YES	NO	NO
Pf3D7lncRNA_1615	Pf3D7_12_v3	690638	691531	-	894	12.75	As-UTR	1		UTR (PF3D7_1217500)	NO	NO	NO	YES	NO		YES	NO	NO	NO	NO	NO
Pf3D7lncRNA_1616	Pf3D7_12_v3	694079	694588	-	510	13.73	As-UTR	8		UTR (PF3D7_1217500)	NO	NO	NO	NO	NO		NO	NO	NO	NO	NO	YES
Pf3D7lncRNA_1617	Pf3D7_12_v3	724697	725522	+	826	11.14	As-UTR	7		UTR (PF3D7_1218400, PF3D7_1218500)	NO	NO	NO	NO	NO		NO	NO	NO	YES	NO	NO
Pf3D7lncRNA_1618	Pf3D7_12_v3	725693	726250	+	558	16.85	As-G	7		PF3D7_1218500	NO	NO	NO	NO	NO		NO	NO	NO	NO	NO	YES
Pf3D7lncRNA_1619	Pf3D7_12_v3	731930	732706	+	777	16.22	As-G	7		PF3D7_1218600	NO	NO	NO	NO	NO		NO	YES	NO	YES	NO	NO
Pf3D7lncRNA_1620	Pf3D7_12_v3	744725	744968	-	244	12.7	As-UTR	7		UTR (PF3D7_1219000)	NO	NO	NO	YES	NO		NO	NO	NO	NO	YES	NO
Pf3D7lncRNA_1621	Pf3D7_12_v3	766242	768390	-	2149	24.62	Sense	7	PF3D7_1219300		NO	NO	NO	NO	NO		NO	NO	NO	NO	NO	YES
Pf3D7lncRNA_1622	Pf3D7_12_v3	791687	793755	+	2069	17.74	As-G	1		PF3D7_1219700	NO	NO	NO	NO	NO		YES	YES	NO	YES	NO	NO
Pf3D7lncRNA_1623	Pf3D7_12_v3	795110	795791	-	682	16.13	As-G	7		PF3D7_1219800	NO	NO	NO	NO	NO		NO	NO	YES	NO	NO	NO
Pf3D7lncRNA_1624	Pf3D7_12_v3	795898	797913	-	2016	19.54	As-G	8		PF3D7_1219900	NO	NO	NO	NO	NO		NO	NO	NO	NO	NO	YES
Pf3D7lncRNA_1625	Pf3D7_12_v3	814697	816470	-	1774	19.79	As-G	7		PF3D7_1220300	NO	NO	NO	NO	NO		NO	NO	NO	YES	NO	NO
Pf3D7lncRNA_1626	Pf3D7_12_v3	824664	825152	+	489	15.34	As-G	8		PF3D7_1220700	NO	NO	NO	YES	NO		NO	NO	NO	NO	NO	YES
Pf3D7lncRNA_1627	Pf3D7_12_v3	833595	835136	+	1542	13.1	Intergenic	1			NO	NO	NO	NO	NO		NO	NO	NO	NO	NO	YES
Pf3D7lncRNA_1628	Pf3D7_12_v3	835981	836404	+	424	15.33	As-UTR	7		UTR (PF3D7_1221000)	NO	NO	NO	NO	NO		NO	NO	NO	NO	NO	YES
Pf3D7lncRNA_1629	Pf3D7_12_v3	846370	847358	-	989	13.35	As-UTR	4		LncRNA, UTR (PF3D7_1221100)	NO	NO	NO	NO	NO		NO	NO	NO	NO	NO	YES
Pf3D7lncRNA_1630	Pf3D7_12_v3	875822	876699	+	878	9.34	As-UTR	1		UTR (PF3D7_1221900, PF3D7_1222000)	NO	YES	NO	NO	NO		NO	NO	YES	NO	NO	NO
Pf3D7lncRNA_1631	Pf3D7_12_v3	879231	881847	+	2617	18.95	As-G	8		PF3D7_1222100	NO	NO	NO	NO	NO		NO	NO	NO	NO	NO	YES
Pf3D7lncRNA_1632	Pf3D7_12_v3	881657	882561	-	905	13.81	UTR-asc	1	PF3D7_1222100, PF3D7_1222300	LncRNA	YES	NO	NO	NO	YES	PF3D7_1222200	NO	NO	NO	NO	NO	NO
Pf3D7lncRNA_1633	Pf3D7_12_v3	886930	888088	+	1159	15.44	Intergenic	4			NO	NO	NO	NO	NO		YES	NO	NO	NO	NO	NO
Pf3D7lncRNA_1634	Pf3D7_12_v3	896805	897427	-	623	21.19	As-G	9		PF3D7_1222400	NO	NO	NO	YES	NO		NO	NO	NO	NO	NO	YES
Pf3D7lncRNA_1635	Pf3D7_12_v3	903056	903449	+	394	8.12	As-UTR	8		UTR (PF3D7_1222500)	NO	NO	NO	NO	NO		NO	NO	YES	NO	NO	NO
Pf3D7lncRNA_1636	Pf3D7_12_v3	914929	917258	-	2330	14.81	As-lncRNA	4		LncRNA	NO	NO	NO	NO	NO		YES	NO	NO	NO	NO	NO
Pf3D7lncRNA_1637	Pf3D7_12_v3	916012	916839	+	828	15.34	As-lncRNA	1		LncRNA	NO	NO	NO	NO	NO		NO	NO	NO	NO	NO	YES
Pf3D7lncRNA_1638	Pf3D7_12_v3	930154	931530	+	1377	15.32	As-lncRNA	1		LncRNA	NO	NO	NO	NO	NO		YES	NO	NO	NO	NO	NO
Pf3D7lncRNA_1639	Pf3D7_12_v3	931290	932126	-	837	12.54	As-UTR	4		LncRNA, UTR (PF3D7_1223200)	NO	NO	NO	NO	NO		NO	NO	NO	NO	NO	YES
Pf3D7lncRNA_1640	Pf3D7_12_v3	961628	963815	+	2188	14.63	As-G	7		PF3D7_1223600	NO	NO	NO	NO	NO		NO	NO	NO	NO	NO	YES
Pf3D7lncRNA_1641	Pf3D7_12_v3	968663	970745	-	2083	20.07	As-G	4		PF3D7_1223700	NO	NO	NO	NO	NO		YES	YES	YES	NO	NO	NO
Pf3D7lncRNA_1642	Pf3D7_12_v3	984114	986104	-	1991	13.06	As-G	1		PF3D7_1224200	NO	NO	NO	NO	NO		YES	YES	YES	NO	NO	NO
Pf3D7lncRNA_1643	Pf3D7_12_v3	995334	997666	-	2333	15.77	As-G	1		PF3D7_1224400	NO	NO	NO	NO	NO		NO	NO	YES	NO	NO	NO
Pf3D7lncRNA_1644	Pf3D7_12_v3	1011287	1012027	+	741	12.01	As-G	1		PF3D7_1224900	NO	NO	NO	NO	NO		NO	NO	NO	NO	NO	YES
Pf3D7lncRNA_1645	Pf3D7_12_v3	1012276	1013322	+	1047	20.34	As-G	1		PF3D7_1225000	NO	NO	NO	NO	NO		NO	NO	NO	YES	NO	NO
Pf3D7lncRNA_1646	Pf3D7_12_v3	1039029	1039415	+	387	14.99	As-G	7		PF3D7_1225700	NO	NO	NO	NO	NO		NO	NO	NO	NO	NO	YES
Pf3D7lncRNA_1647	Pf3D7_12_v3	1053302	1053647	+	346	24.57	As-G	7		PF3D7_1226000	NO	NO	NO	YES	NO		NO	NO	NO	YES	NO	NO
Pf3D7lncRNA_1648	Pf3D7_12_v3	1071825	1072268	+	444	16.22	Intergenic	7			NO	NO	NO	NO	NO		YES	NO	NO	NO	NO	NO
Pf3D7lncRNA_1649	Pf3D7_12_v3	1079849	1080414	-	566	14.13	As-UTR	7		UTR (PF3D7_1226700)	NO	NO	NO	YES	NO		NO	NO	NO	NO	NO	YES
Pf3D7lncRNA_1650	Pf3D7_12_v3	1083403	1084829	-	1427	15.07	As-UTR	1		UTR (PF3D7_1226800)	NO	NO	NO	NO	NO		YES	YES	NO	NO	NO	NO
Pf3D7lncRNA_1651	Pf3D7_12_v3	1084957	1087589	-	2633	19.07	As-G	1		PF3D7_1226800	NO	NO	NO	NO	NO		YES	YES	YES	NO	NO	NO
Pf3D7lncRNA_1652	Pf3D7_12_v3	1089999	1090977	+	979	14.91	As-G	9		PF3D7_1226900	NO	NO	NO	NO	NO		NO	YES	YES	YES	NO	NO
Pf3D7lncRNA_1653	Pf3D7_12_v3	1093062	1094121	+	1060	18.4	As-G	4		PF3D7_1227100	NO	NO	NO	NO	NO		NO	NO	NO	NO	NO	YES
Pf3D7lncRNA_1654	Pf3D7_12_v3	1114091	1114472	+	382	24.35	As-G	9		PF3D7_1227500	NO	NO	NO	YES	NO		NO	NO	NO	NO	NO	YES
Pf3D7lncRNA_1655	Pf3D7_12_v3	1132695	1134477	+	1783	12.17	As-G	4		UTR (PF3D7_1227700), PF3D7_1227800	NO	NO	NO	NO	NO		NO	NO	NO	NO	NO	YES
Pf3D7lncRNA_1656	Pf3D7_12_v3	1144496	1147006	-	2511	18.44	As-G	4		PF3D7_1228200	NO	NO	NO	NO	NO		YES	NO	YES	NO	NO	NO
Pf3D7lncRNA_1657	Pf3D7_12_v3	1202485	1202856	+	372	12.63	As-UTR	1		UTR (PF3D7_1229100)	NO	NO	NO	NO	NO		NO	NO	NO	NO	NO	YES
Pf3D7lncRNA_1658	Pf3D7_12_v3	1203139	1204034	+	896	16.96	As-lncRNA	7		LncRNA	NO	YES	NO	YES	YES	PF3D7_1229200	NO	NO	NO	NO	NO	NO
Pf3D7lncRNA_1659	Pf3D7_12_v3	1203555	1204393	-	839	15.49	As-G	1		PF3D7_1229200	NO	NO	NO	NO	NO		NO	YES	NO	NO	NO	NO
Pf3D7lncRNA_1660	Pf3D7_12_v3	1228140	1228355	+	216	21.3	As-G	7		PF3D7_1228200	NO	NO	NO	NO	NO		NO	NO	NO	NO	NO	YES
Pf3D7lncRNA_1661	Pf3D7_12_v3	1244493	1245231	-	739	16.1	Intergenic	7			NO	NO	NO	NO	NO		NO	NO	NO	NO	NO	YES
Pf3D7lncRNA_1662	Pf3D7_12_v3	1251620	1252130	+	511	19.57	As-G	7		PF3D7_1230400	NO	NO	NO	NO	NO		NO	NO	NO	NO	NO	YES
Pf3D7lncRNA_1663	Pf3D7_12_v3	1253493	1254787	+	1295	18.92	As-G	4		PF3D7_1230500	NO	NO	NO	NO	NO		NO	NO	YES	NO	NO	NO
Pf3D7lncRNA_1664	Pf3D7_12_v3	1256762	1258730	-	1969	19.3	As-G	1		PF3D7_1230600	NO	NO	NO	NO	NO		YES	NO	YES	NO	NO	NO
Pf3D7lncRNA_1665	Pf3D7_12_v3	1260233	1262433	-	2201	28.9	As-G	4		PF3D7_1230700	NO	YES	NO	NO	NO		NO	NO	YES	NO	NO	NO
Pf3D7lncRNA_1666	Pf3D7_12_v3	1270321	1271028	-	708	12.15	As-UTR	3		UTR (PF3D7_1230900, PF3D7_1231000)	NO	NO	NO	NO	NO		NO	NO	NO	NO	NO	YES
Pf3D7lncRNA_1667	Pf3D7_12_v3	1274229	1275486	-	1258	13.12	As-G	1		PF3D7_1231000	NO	NO	NO	NO	NO		NO	NO	YES	NO	NO	NO
Pf3D7lncRNA_1668	Pf3D7_12_v3	1276401	1276605	-	205	22.93	As-G	9		PF3D7_1231100	NO	NO	NO	NO	NO		NO	NO	NO	NO	NO	YES
Pf3D7lncRNA_1669	Pf3D7_12_v3	1281114	1281509	+	396	16.41	Intergenic	7			NO	NO	NO	YES	NO		YES	NO	NO	NO	YES	NO
Pf3D7lncRNA_1670	Pf3D7_12_v3	1290369	1291583	+	1215	16.3	As-G	1		PF3D7_1231400	NO	NO	NO	NO	NO		NO	NO	NO	YES	NO	NO
Pf3D7lncRNA_1671	Pf3D7_12_v3	1297741	1298596	-	856	13.43	As-UTR	7		UTR (PF3D7_1231500)	NO	NO	NO	NO	NO		NO	NO	NO	NO	NO	YES
Pf3D7lncRNA_1672	Pf3D7_12_v3	1300841	1301317	+	477	16.98	UTR-asc	8	PF3D7_1231500	PF3D7_1231600	NO	NO	NO	NO	NO		NO	NO	NO	YES	NO	NO
Pf3D7lncRNA_1673	Pf3D7_12_v3	1304990	1305567	+	578	11.07	As-UTR	7		UTR (PF3D7_1231600)	NO	NO	NO	NO	NO		NO	NO	NO	NO	NO	YES
Pf3D7lncRNA_1674	Pf3D7_12_v3	1307585	1309120	-	1536	13.41	UTR-asc	1	PF3D7_1231700		NO	NO	NO	NO	NO		YES	NO	NO	YES	NO	NO
Pf3D7lncRNA_1675	Pf3D7_12_v3	1310239	1310744	-	506	9.49	Intergenic	7			NO	NO	NO	YES	NO		YES	NO	NO	YES	NO	NO
Pf3D7lncRNA_1676	Pf3D7_12_v3	1311863	1312319	+	457	8.75	As-lncRNA	7		LncRNA	NO	NO	NO	YES	NO		NO	NO	NO	NO	NO	YES
Pf3D7lncRNA_1677	Pf3D7_12_v3	1312188	1312873	-	686	11.66	As-UTR	7		LncRNA, UTR (PF3D7_1231800)	NO	NO	NO	NO	NO		NO	NO	NO	YES	NO	NO
Pf3D7lncRNA_1678	Pf3D7_12_v3	1320975	1321378	-	404	10.89	Intergenic	7			NO	NO	NO	NO	NO		NO	NO	NO	NO	NO	YES
Pf3D7lncRNA_1679	Pf3D7_12_v3	1329970	1330400	+	431	14.85	As-G	3		PF3D7_1232100	NO	NO	NO	NO	NO		NO	NO	NO	NO	NO	YES
Pf3D7lncRNA_1680	Pf3D7_12_v3	1335056	1335523	-	468	12.82	As-UTR	9		UTR (PF3D7_1232200, PF3D7_1232300)	NO	NO	NO	NO	NO		NO	NO	YES	NO	NO	NO
Pf3D7lncRNA_1681	Pf3D7_12_v3	1339271	1340505	+	1235	17.17	As-G	4		PF3D7_1232500	NO	NO	NO	NO	NO		NO	NO	NO	YES	NO	NO
Pf3D7lncRNA_1682	Pf3D7_12_v3	1351727	1352254	+	528	16.67	As-G	1		PF3D7_1232900	NO	NO	NO	NO	NO		NO	NO	NO	NO	NO	YES
Pf3D7lncRNA_1683	Pf3D7_12_v3	1355005	1355458	+	454	16.74	As-G	7		PF3D7_1233000	NO	NO	NO	NO	NO		NO	NO	NO	YES	NO	NO
Pf3D7lncRNA_1684	Pf3D7_12_v3	1401171	1402402	-	1232	21.92	As-G	4		PF3D7_1233600	NO	NO	NO	YES	NO		NO	NO	NO	NO	NO	YES
Pf3D7lncRNA_1685	Pf3D7_12_v3	1445601	1447902	+	2302	21.98	As-G	1		PF3D7_1234700	NO	NO	NO	NO	NO		YES	YES	YES	NO	NO	NO
Pf3D7lncRNA_1686	Pf3D7_12_v3	1457288	1457565	-	278	12.95	As-UTR	8		UTR (PF3D7_1234800)	NO	NO	NO	NO	NO		NO	NO	YES	NO	NO	NO
Pf3D7lncRNA_1687	Pf3D7_12_v3	1484925	1486428	-	1504	25.4	As-G	7		PF3D7_1235600, UTR (PF3D7_1235700)	NO	NO	NO	NO	NO		NO	NO	NO	NO	NO	YES
Pf3D7lncRNA_1688	Pf3D7_12_v3	1509563	1510856	+	1294	13.83	As-UTR	4		UTR (PF3D7_1236100)	NO	NO	NO	NO	NO		YES	NO	NO	NO	NO	NO
Pf3D7lncRNA_1689	Pf3D7_12_v3	1535027	1536490	+	1464	21.93	As-G	9		PF3D7_1236900	NO	NO	NO	NO	NO		NO	NO	NO	NO	NO	YES
Pf3D7lncRNA_1690	Pf3D7_12_v3	1569506	1571219	-	1714	17.91	As-G	1		PF3D7_1237600	NO	NO	NO	NO	NO		YES	NO	YES	NO	NO	NO
Pf3D7lncRNA_1691	Pf3D7_12_v3	1573895	1574428	-	534	14.42	As-UTR	7		UTR (PF3D7_1237700)	NO	NO	NO	NO	NO		NO	NO	NO	NO	NO	YES
Pf3D7lncRNA_1692	Pf3D7_12_v3	1576200	1576824	-	625	8.64	As-UTR	1		UTR (PF3D7_1237800)	NO	NO	NO	NO	NO		NO	NO	NO	NO	NO	YES
Pf3D7lncRNA_1693	Pf3D7_12_v3	1586066	1586504	+	439	16.4	As-G	8		PF3D7_1238200	NO	NO	NO	NO	NO		NO	NO	NO	NO	NO	YES
Pf3D7lncRNA_1694	Pf3D7_12_v3	1587630	1588400	-	771	15.56	Intergenic	4			NO	NO	NO	NO	NO		NO	NO	NO	NO	NO	YES
Pf3D7lncRNA_1695	Pf3D7_12_v3	1607339	1608419	-	1081	17.21	As-G	7		PF3D7_1238700	NO	NO	NO	NO	NO		NO	NO	NO	NO	NO	YES
Pf3D7lncRNA_1696	Pf3D7_12_v3	1618010	1618596	+	587	12.78	As-UTR	7		UTR (PF3D7_1238900)	NO	NO	NO	NO	NO		NO	NO	YES	NO	NO	NO
Pf3D7lncRNA_1697	Pf3D7_12_v3	1619185	1620232	+	1048	17.18	Intergenic	7			NO	NO	NO	NO	NO		NO	NO	NO	NO	NO	YES
Pf3D7lncRNA_1698	Pf3D7_12_v3	1623620	1624366	+	747	13.39	As-G	9		PF3D7_1239000	NO	NO	NO	YES	NO		NO	NO	NO	NO	NO	YES
Pf3D7lncRNA_1699	Pf3D7_12_v3	1627287	1628730	-	1444	17.31	As-G	1		PF3D7_1239100	NO	NO	NO	NO	NO		NO	YES	YES	NO	NO	NO
Pf3D7lncRNA_1700	Pf3D7_12_v3	1629260	1629911	-	652	11.66	Intergenic	8			NO	NO	NO	NO	NO		NO	NO	NO	NO	NO	YES
Pf3D7lncRNA_1701	Pf3D7_12_v3	1631544	1632791	+	1248	13.14	Intergenic	4			NO	NO	NO	YES	NO		YES	NO	NO	NO	NO	NO
Pf3D7lncRNA_1702	Pf3D7_12_v3	1644307	1644718	-	412	12.14	As-UTR	7		UTR (PF3D7_1239300)	NO	NO	NO	NO	NO		NO	NO	YES	NO	NO	NO
Pf3D7lncRNA_1703	Pf3D7_12_v3	1652534	1654497	+	1964	21.13	UTR-asc	7	PF3D7_1239500	PF3D7_1239600	NO	NO	NO	NO	NO		NO	NO	YES	NO	NO	NO
Pf3D7lncRNA_1704	Pf3D7_12_v3	1658726	1659465	-	740	12.43	As-UTR	7		UTR (PF3D7_1239700)	NO	NO	NO	NO	NO		NO	NO	NO	NO	NO	YES
Pf3D7lncRNA_1705	Pf3D7_12_v3	1700767	1701365	-	599	11.02	As-Intron	4		PF3D7_1240300	NO	NO	NO	YES	NO		YES	NO	NO	NO	NO	NO
Pf3D7lncRNA_1706	Pf3D7_12_v3	1701206	1703730	+	2525	22.81	Sense	1	PF3D7_1240300	LncRNA	NO	NO	NO	YES	NO		NO	NO	NO	NO	NO	YES
Pf3D7lncRNA_1707	Pf3D7_12_v3	1709929	1710470	-	542	11.44	As-Intron	1		PF3D7_1240400	NO	NO	NO	NO	NO		NO	NO	NO	NO	NO	YES
Pf3D7lncRNA_1708	Pf3D7_12_v3	1710551	1713398	+	2848	22.44	Sense	1	PF3D7_1240400		NO	NO	NO	YES	NO		NO	NO	NO	NO	NO	YES
Pf3D7lncRNA_1709	Pf3D7_12_v3	1721349	1721652	-	304	60.86	As-G	6		PF3D7_1240600	NO	NO	NO	NO	NO		NO	NO	NO	NO	NO	YES
Pf3D7lncRNA_1710	Pf3D7_12_v3	1725369	1725833	-	465	9.03	As-Intron	2		PF3D7_1240600	NO	NO	NO	NO	NO		NO	NO	NO	NO	NO	YES
Pf3D7lncRNA_1711	Pf3D7_12_v3	1725915	1727715	+	1801	26.21	Sense	7	PF3D7_1240600		NO	NO	NO	NO	NO		NO	NO	NO	NO	NO	YES
Pf3D7lncRNA_1712	Pf3D7_12_v3	1728715	1731588	-	2874	20.15	As-G	4		PF3D7_1240700	NO	NO	NO	NO	NO		NO	NO	NO	NO	NO	YES
Pf3D7lncRNA_1713	Pf3D7_12_v3	1732406	1733078	+	673	16.2	Intergenic	9			NO	NO	NO	YES	NO		NO	NO	NO	NO	NO	YES
Pf3D7lncRNA_1714	Pf3D7_12_v3	1740218	1741591	-	1374	24.89	As-Intron	1		PF3D7_1240900	NO	NO	NO	NO	NO		YES	YES	YES	NO	NO	NO
Pf3D7lncRNA_1715	Pf3D7_12_v3	1741514	1743910	+	2397	22.44	Sense	4	PF3D7_1240900	LncRNA	NO	NO	NO	NO	NO		NO	NO	NO	NO	NO	YES
Pf3D7lncRNA_1716	Pf3D7_12_v3	1745726	1747423	+	1698	19.73	As-UTR	7		UTR (PF3D7_1241100)	NO	NO	NO	NO	NO		NO	NO	NO	YES	NO	NO
Pf3D7lncRNA_1717	Pf3D7_12_v3	1760529	1760934	+	406	22.91	As-G	8		PF3D7_1241400	NO	NO	NO	YES	NO		NO	NO	NO	YES	NO	NO
Pf3D7lncRNA_1718	Pf3D7_12_v3	1769092	1771744	+	2653	15.19	As-UTR	1		UTR (PF3D7_1241500)	NO	NO	NO	NO	NO		NO	NO	NO	YES	NO	NO
Pf3D7lncRNA_1719	Pf3D7_12_v3	1776751	1777198	-	448	10.27	As-UTR	7		UTR (PF3D7_1241600, PF3D7_1241700)	NO	NO	NO	NO	NO		NO	NO	YES	NO	NO	NO
Pf3D7lncRNA_1720	Pf3D7_12_v3	1797212	1798272	-	1061	17.06	As-G	7		PF3D7_1242400	NO	NO	NO	NO	NO		NO	NO	NO	NO	NO	YES
Pf3D7lncRNA_1721	Pf3D7_12_v3	1801798	1803059	-	1262	15.61	As-G	1		PF3D7_1242600	NO	NO	NO	NO	NO		NO	YES	YES	NO	NO	NO
Pf3D7lncRNA_1722	Pf3D7_12_v3	1808044	1809394	+	1351	13.77	As-G	1		UTR (PF3D7_1242800), PF3D7_1242900	NO	NO	NO	NO	NO		NO	YES	YES	NO	NO	NO
Pf3D7lncRNA_1723	Pf3D7_12_v3	1809962	1810341	+	380	11.58	As-UTR	8		UTR (PF3D7_1242900)	NO	NO	NO	NO	NO		NO	NO	NO	YES	NO	NO
Pf3D7lncRNA_1724	Pf3D7_12_v3	1823035	1825118	+	2084	15.83	UTR-asc	1	PF3D7_1243600	LncRNA	NO	NO	NO	NO	NO		YES	YES	NO	YES	NO	NO
Pf3D7lncRNA_1725	Pf3D7_12_v3	1823109	1824931	-	1823	15.96	As-UTR	1		UTR (PF3D7_1243600)	NO	NO	NO	NO	NO		YES	YES	NO	NO	NO	NO
Pf3D7lncRNA_1726	Pf3D7_12_v3	1827383	1828816	-	1434	15.27	As-UTR	7		UTR (PF3D7_1243600)	NO	NO	NO	NO	NO		NO	NO	NO	NO	NO	YES
Pf3D7lncRNA_1727	Pf3D7_12_v3	1842211	1843470	+	1260	18.57	As-G	1		PF3D7_1244000	NO	UNCLEAR	UNCLEAR	NO	NO		NO	NO	NO	NO	NO	YES
Pf3D7lncRNA_1728	Pf3D7_12_v3	1856433	1857746	+	1314	14	As-UTR	8		UTR (PF3D7_1244200)	NO	NO	NO	NO	NO		NO	NO	NO	YES	NO	NO
Pf3D7lncRNA_1729	Pf3D7_12_v3	1889529	1889918	+	390	13.08	As-G	8		PF3D7_1245200	NO	NO	NO	NO	NO		NO	NO	NO	YES	NO	NO
Pf3D7lncRNA_1730	Pf3D7_12_v3	1906341	1906916	-	576	10.07	Intergenic	8			NO	YES	NO	NO	NO		NO	NO	NO	NO	NO	YES
Pf3D7lncRNA_1731	Pf3D7_12_v3	1909069	1910065	-	997	24.67	As-G	7		PF3D7_1245800	NO	NO	NO	NO	NO		NO	NO	YES	NO	NO	NO
Pf3D7lncRNA_1732	Pf3D7_12_v3	1915930	1917501	-	1572	23.41	As-G	8		PF3D7_1246100	NO	NO	NO	NO	NO		NO	NO	NO	NO	NO	YES
Pf3D7lncRNA_1733	Pf3D7_12_v3	1918904	1919739	-	836	14.95	As-UTR	4		UTR (PF3D7_1246100, PF3D7_1246200)	NO	NO	NO	NO	NO		YES	NO	NO	NO	NO	NO
Pf3D7lncRNA_1734	Pf3D7_12_v3	1929689	1931277	-	1589	13.78	As-UTR	1		UTR (PF3D7_1246300, PF3D7_1246400)	NO	NO	NO	NO	NO		YES	NO	YES	NO	NO	NO
Pf3D7lncRNA_1735	Pf3D7_12_v3	1937856	1938472	-	617	12.8	As-UTR	8		UTR (PF3D7_1246600, PF3D7_1246700)	NO	NO	NO	NO	NO		NO	NO	NO	NO	NO	YES
Pf3D7lncRNA_1736	Pf3D7_12_v3	1939722	1940187	-	466	19.1	As-G	7		PF3D7_1246700	NO	NO	NO	NO	NO		NO	NO	NO	NO	NO	YES
Pf3D7lncRNA_1737	Pf3D7_12_v3	1941358	1942058	-	701	21.83	As-G	9		PF3D7_1246800	NO	NO	NO	NO	NO		NO	NO	NO	NO	NO	YES
Pf3D7lncRNA_1738	Pf3D7_12_v3	1948446	1949137	-	692	13.29	As-UTR	4		UTR (PF3D7_1247000)	NO	NO	NO	NO	NO		NO	NO	NO	NO	NO	YES
Pf3D7lncRNA_1739	Pf3D7_12_v3	1963686	1964714	+	1029	18.85	As-G	8		PF3D7_1247600, UTR (PF3D7_1247700)	NO	NO	NO	NO	NO		NO	NO	NO	YES	NO	NO
Pf3D7lncRNA_1740	Pf3D7_12_v3	1986317	1986958	+	642	11.06	UTR-asc	1	PF3D7_1248600		NO	NO	NO	NO	NO		YES	NO	NO	NO	NO	NO
Pf3D7lncRNA_1741	Pf3D7_12_v3	1991884	1992402	+	519	12.14	As-lncRNA	8		LncRNA	NO	NO	NO	NO	NO		NO	NO	NO	NO	NO	YES
Pf3D7lncRNA_1742	Pf3D7_12_v3	1992271	1993664	-	1394	9.11	As-UTR	1		LncRNA, UTR (PF3D7_1248700)	NO	NO	NO	NO	NO		YES	NO	NO	NO	NO	NO
Pf3D7lncRNA_1743	Pf3D7_12_v3	2004575	2006682	+	2108	16.41	As-G	1		PF3D7_1249000	NO	NO	NO	NO	NO		YES	YES	YES	YES	NO	NO
Pf3D7lncRNA_1744	Pf3D7_12_v3	2022598	2023954	+	1357	17.32	As-G	4		PF3D7_1249700	NO	NO	NO	YES	NO		NO	NO	NO	NO	NO	YES
Pf3D7lncRNA_1745	Pf3D7_12_v3	2028520	2029242	+	723	14.66	Intergenic	4			NO	NO	NO	NO	NO		NO	NO	NO	NO	NO	YES
Pf3D7lncRNA_1746	Pf3D7_12_v3	2030314	2032608	+	2295	18.43	As-G	1		PF3D7_1249800	NO	NO	NO	NO	NO		NO	NO	NO	NO	NO	YES
Pf3D7lncRNA_1747	Pf3D7_12_v3	2040864	2041449	+	586	19.45	As-G	8		PF3D7_1249900	NO	NO	NO	NO	NO		NO	NO	NO	NO	NO	YES
Pf3D7lncRNA_1748	Pf3D7_12_v3	2056483	2057417	-	935	8.45	Intergenic	4			NO	NO	NO	NO	NO		NO	NO	NO	NO	NO	YES
Pf3D7lncRNA_1749	Pf3D7_12_v3	2061244	2061926	-	683	18.01	As-G	8		PF3D7_1250200	NO	NO	NO	NO	NO		NO	NO	YES	NO	NO	NO
Pf3D7lncRNA_1750	Pf3D7_12_v3	2075896	2077033	-	1138	16.08	As-G	7		PF3D7_1250700	NO	NO	NO	NO	NO		NO	NO	NO	NO	NO	YES
Pf3D7lncRNA_1751	Pf3D7_12_v3	2084738	2085501	+	764	17.15	As-G	7		PF3D7_1251000	NO	NO	NO	NO	NO		NO	NO	YES	NO	NO	NO
Pf3D7lncRNA_1752	Pf3D7_12_v3	2087898	2088553	-	656	10.82	Intergenic	8			NO	NO	NO	NO	NO		NO	NO	NO	NO	NO	YES
Pf3D7lncRNA_1753	Pf3D7_12_v3	2089816	2090784	-	969	13.42	As-G	1		PF3D7_1251100	NO	NO	NO	NO	NO		NO	YES	NO	NO	NO	NO
Pf3D7lncRNA_1754	Pf3D7_12_v3	2096023	2096523	+	501	17.96	As-G	9		PF3D7_1251300	NO	NO	NO	NO	NO		NO	NO	YES	NO	NO	NO
Pf3D7lncRNA_1755	Pf3D7_12_v3	2101856	2102452	-	597	13.4	As-G	1		PF3D7_1251500	NO	NO	NO	YES	NO		NO	YES	NO	NO	NO	NO
Pf3D7lncRNA_1756	Pf3D7_12_v3	2104295	2105754	-	1460	18.36	UTR-asc	1	PF3D7_1251700	PF3D7_1251600	NO	NO	NO	NO	NO		NO	NO	NO	NO	NO	YES
Pf3D7lncRNA_1757	Pf3D7_12_v3	2105898	2107427	+	1530	18.69	UTR-asc	4	PF3D7_1251600	PF3D7_1251700	NO	NO	NO	NO	NO		NO	NO	NO	NO	NO	YES
Pf3D7lncRNA_1758	Pf3D7_12_v3	2111208	2112821	+	1614	13.38	As-lncRNA	1		LncRNA	NO	NO	NO	NO	NO		NO	NO	NO	NO	NO	YES
Pf3D7lncRNA_1759	Pf3D7_12_v3	2112083	2112631	-	549	11.29	As-lncRNA	7		LncRNA	NO	NO	NO	NO	NO		NO	NO	NO	NO	NO	YES
Pf3D7lncRNA_1760	Pf3D7_12_v3	2123372	2124563	+	1192	14.35	Intergenic	1			NO	NO	NO	NO	NO		YES	NO	NO	NO	NO	NO
Pf3D7lncRNA_1761	Pf3D7_12_v3	2133087	2134525	+	1439	14.04	As-lncRNA	4		LncRNA	NO	NO	NO	NO	NO		YES	NO	NO	YES	NO	NO
Pf3D7lncRNA_1762	Pf3D7_12_v3	2134102	2134637	-	536	13.06	As-lncRNA	7		LncRNA	NO	NO	NO	NO	NO		YES	NO	NO	NO	NO	NO
Pf3D7lncRNA_1763	Pf3D7_12_v3	2147485	2149507	+	2023	12.9	UTR-asc	7	PF3D7_1252600		NO	NO	NO	NO	NO		YES	YES	NO	NO	NO	NO
Pf3D7lncRNA_1764	Pf3D7_12_v3	2149585	2150073	-	489	13.29	As-UTR	7		UTR (PF3D7_1252600)	NO	NO	NO	NO	NO		NO	YES	NO	NO	NO	NO
Pf3D7lncRNA_1765	Pf3D7_12_v3	2151346	2152349	-	1004	22.11	As-G	4		PF3D7_1252600	NO	NO	NO	NO	NO		NO	YES	YES	NO	NO	NO
Pf3D7lncRNA_1766	Pf3D7_12_v3	2156794	2158466	-	1673	12.55	As-UTR	1		UTR (PF3D7_1252700)	NO	NO	NO	NO	NO		YES	YES	NO	NO	NO	NO
Pf3D7lncRNA_1767	Pf3D7_12_v3	2169415	2170146	-	732	18.58	As-G	7		PF3D7_1253000	NO	NO	NO	YES	NO		NO	NO	NO	NO	NO	YES
Pf3D7lncRNA_1768	Pf3D7_12_v3	2170489	2171114	-	626	9.27	As-UTR	1		UTR (PF3D7_1253100)	NO	NO	NO	NO	NO		NO	NO	NO	NO	NO	YES
Pf3D7lncRNA_1769	Pf3D7_12_v3	2176059	2176727	-	669	12.11	As-G	9		PF3D7_1253300	NO	NO	NO	NO	NO		NO	NO	NO	NO	NO	YES
Pf3D7lncRNA_1770	Pf3D7_12_v3	2178264	2178784	+	521	16.31	Intergenic	8			NO	NO	NO	NO	NO		NO	NO	NO	NO	NO	YES
Pf3D7lncRNA_1771	Pf3D7_12_v3	2179135	2179523	-	389	16.2	Intergenic	2			NO	NO	NO	NO	NO		NO	NO	NO	NO	NO	YES
Pf3D7lncRNA_1772	Pf3D7_12_v3	2184605	2185050	+	446	12.78	As-UTR	8		UTR (PF3D7_1253500)	NO	NO	NO	NO	NO		NO	NO	NO	NO	NO	YES
Pf3D7lncRNA_1773	Pf3D7_12_v3	2207713	2208065	-	353	12.46	As-Intron	9		PF3D7_1254200	NO	NO	NO	NO	NO		NO	YES	NO	NO	NO	NO
Pf3D7lncRNA_1774	Pf3D7_12_v3	2229586	2229819	+	234	13.25	As-G	8		PF3D7_1254800	NO	NO	NO	NO	NO		NO	YES	NO	NO	NO	NO
Pf3D7lncRNA_1775	Pf3D7_12_v3	2234557	2234783	-	227	15.42	As-G	3		PF3D7_1255000	NO	NO	NO	NO	NO		NO	NO	NO	NO	NO	YES
Pf3D7lncRNA_1776	Pf3D7_12_v3	2239341	2240586	-	1246	14.13	As-G	1		PF3D7_1255100	NO	NO	NO	NO	NO		NO	NO	NO	NO	NO	YES
Pf3D7lncRNA_1777	Pf3D7_12_v3	2240496	2241618	+	1123	16.56	As-G	2		PF3D7_1255200	NO	NO	NO	NO	NO		NO	NO	NO	NO	NO	YES
Pf3D7lncRNA_1778	Pf3D7_12_v3	2242847	2243499	+	653	9.49	As-Intron	5		PF3D7_1255200	NO	NO	NO	YES	NO		YES	NO	NO	NO	NO	NO
Pf3D7lncRNA_1779	Pf3D7_12_v3	2249281	2250859	-	1579	19.44	UTR-asc	8	PF3D7_1255200		NO	NO	NO	YES	NO		NO	NO	NO	NO	NO	YES
Pf3D7lncRNA_1780	Pf3D7_13_v3	8083	8711	-	629	34.34	Intergenic	9			NO	NO	NO	YES	NO		NO	NO	NO	NO	NO	YES
Pf3D7lncRNA_1781	Pf3D7_13_v3	26640	27034	-	395	10.13	As-Intron	4		PF3D7_1300100	NO	NO	NO	YES	NO		YES	NO	NO	NO	NO	NO
Pf3D7lncRNA_1782	Pf3D7_13_v3	26975	29252	+	2278	22.61	Sense	1	PF3D7_1300100	LncRNA	NO	NO	NO	NO	NO		NO	NO	NO	NO	NO	YES
Pf3D7lncRNA_1783	Pf3D7_13_v3	28434	29620	-	1187	16.51	As-G	1		PF3D7_1300100, LncRNA	NO	NO	NO	NO	NO		YES	YES	YES	NO	NO	NO
Pf3D7lncRNA_1784	Pf3D7_13_v3	29506	30201	+	696	12.21	As-lncRNA	4		LncRNA	NO	NO	NO	NO	NO		NO	NO	NO	NO	NO	YES
Pf3D7lncRNA_1785	Pf3D7_13_v3	52376	53063	-	688	11.05	Intergenic	1			NO	NO	NO	NO	NO		NO	NO	NO	NO	NO	YES
Pf3D7lncRNA_1786	Pf3D7_13_v3	53214	55417	+	2204	24.27	As-G	2		PF3D7_1300600	NO	NO	NO	NO	NO		YES	YES	YES	NO	NO	NO
Pf3D7lncRNA_1787	Pf3D7_13_v3	55656	56030	+	375	15.2	Intergenic	9			NO	NO	NO	YES	NO		NO	NO	NO	NO	NO	YES
Pf3D7lncRNA_1788	Pf3D7_13_v3	88114	88802	+	689	13.5	As-UTR	8		UTR (PF3D7_1301600)	NO	NO	NO	NO	NO		NO	NO	NO	NO	NO	YES
Pf3D7lncRNA_1789	Pf3D7_13_v3	95690	97305	-	1616	13.24	As-lncRNA	1		LncRNA	NO	NO	NO	NO	NO		YES	NO	NO	NO	NO	NO
Pf3D7lncRNA_1790	Pf3D7_13_v3	97138	98477	+	1340	10.22	UTR-asc	4	PF3D7_1301700		NO	NO	NO	NO	NO		YES	NO	NO	NO	YES	NO
Pf3D7lncRNA_1791	Pf3D7_13_v3	115154	115405	+	252	8.73	Intergenic	7			NO	NO	NO	NO	NO		YES	NO	NO	NO	NO	NO
Pf3D7lncRNA_1792	Pf3D7_13_v3	116103	116768	+	666	9.46	Intergenic	7			NO	NO	NO	NO	NO		NO	NO	NO	NO	NO	YES
Pf3D7lncRNA_1793	Pf3D7_13_v3	120902	123296	+	2395	19.25	As-G	1		PF3D7_1302100	NO	NO	NO	NO	NO		YES	NO	YES	NO	NO	NO
Pf3D7lncRNA_1794	Pf3D7_13_v3	124828	126710	+	1883	14.55	As-G	1		PF3D7_1302300	NO	YES	NO	NO	NO		YES	YES	NO	NO	NO	NO
Pf3D7lncRNA_1795	Pf3D7_13_v3	128840	129439	+	600	12.17	Intergenic	1			NO	NO	NO	NO	NO		NO	NO	NO	NO	NO	YES
Pf3D7lncRNA_1796	Pf3D7_13_v3	148961	149688	-	728	21.43	As-G	9		PF3D7_1302700	NO	NO	NO	NO	NO		NO	NO	YES	NO	NO	NO
Pf3D7lncRNA_1797	Pf3D7_13_v3	152945	154331	+	1387	13.7	As-G	1		PF3D7_1302800	NO	NO	NO	NO	NO		NO	YES	NO	YES	NO	NO
Pf3D7lncRNA_1798	Pf3D7_13_v3	168811	170342	+	1532	15.67	As-UTR	1		UTR (PF3D7_1303500)	NO	NO	NO	NO	NO		NO	NO	NO	YES	NO	NO
Pf3D7lncRNA_1799	Pf3D7_13_v3	225345	227937	+	2593	17.74	As-UTR	1		UTR (PF3D7_1304100)	NO	NO	NO	NO	NO		NO	NO	NO	YES	NO	NO
Pf3D7lncRNA_1800	Pf3D7_13_v3	235498	236404	+	907	22.82	As-G	7		PF3D7_1304500	NO	NO	NO	NO	NO		NO	NO	NO	NO	NO	YES
Pf3D7lncRNA_1801	Pf3D7_13_v3	242259	244363	-	2105	15.2	As-G	1		PF3D7_1304700	YES	NO	NO	NO	YES	PF3D7_1304800	NO	YES	YES	NO	NO	NO
Pf3D7lncRNA_1802	Pf3D7_13_v3	245090	246500	-	1411	15.73	As-G	1		PF3D7_1304900	NO	NO	NO	NO	NO		NO	YES	YES	NO	NO	NO
Pf3D7lncRNA_1803	Pf3D7_13_v3	267984	268618	+	635	11.5	As-UTR	1		UTR (PF3D7_1305400)	NO	NO	NO	NO	NO		NO	NO	NO	NO	NO	YES
Pf3D7lncRNA_1804	Pf3D7_13_v3	279425	279861	+	437	12.81	As-UTR	8		UTR (PF3D7_1305900)	NO	NO	NO	YES	NO		NO	NO	NO	NO	NO	YES
Pf3D7lncRNA_1805	Pf3D7_13_v3	286798	287628	-	831	18.41	As-G	7		PF3D7_1306000	NO	NO	NO	NO	NO		NO	NO	NO	NO	NO	YES
Pf3D7lncRNA_1806	Pf3D7_13_v3	317546	318763	+	1218	16.09	As-G	4		PF3D7_1306700	NO	NO	NO	NO	NO		NO	NO	NO	NO	NO	YES
Pf3D7lncRNA_1807	Pf3D7_13_v3	340946	341677	+	732	26.37	As-G	9		PF3D7_1307600	NO	NO	NO	NO	NO		NO	NO	NO	NO	NO	YES
Pf3D7lncRNA_1808	Pf3D7_13_v3	351119	351479	+	361	12.47	As-UTR	1		UTR (PF3D7_1307900)	NO	NO	NO	NO	NO		NO	NO	YES	NO	NO	NO
Pf3D7lncRNA_1809	Pf3D7_13_v3	358117	359600	-	1484	16.24	As-G	1		PF3D7_1308000	NO	YES	NO	NO	NO		YES	NO	YES	NO	NO	NO
Pf3D7lncRNA_1810	Pf3D7_13_v3	369231	369922	+	692	10.84	As-UTR	4		UTR (PF3D7_1308200)	NO	NO	NO	NO	NO		NO	NO	NO	YES	NO	NO
Pf3D7lncRNA_1811	Pf3D7_13_v3	396224	397082	+	859	16.41	As-G	7		PF3D7_1308600	NO	NO	NO	NO	NO		NO	NO	NO	NO	NO	YES
Pf3D7lncRNA_1812	Pf3D7_13_v3	407506	408122	+	617	14.42	As-UTR	4		UTR (PF3D7_1308900)	NO	NO	NO	YES	NO		NO	NO	NO	YES	NO	NO
Pf3D7lncRNA_1813	Pf3D7_13_v3	414862	417271	+	2410	17.63	UTR-asc	1	PF3D7_1309100	PF3D7_1309000	NO	NO	NO	NO	NO		NO	YES	YES	YES	NO	NO
Pf3D7lncRNA_1814	Pf3D7_13_v3	420428	421223	-	796	12.69	As-UTR	7		UTR (PF3D7_1309100)	NO	NO	NO	NO	NO		NO	NO	NO	NO	NO	YES
Pf3D7lncRNA_1815	Pf3D7_13_v3	462994	466834	+	3841	17.1	UTR-asc	1	PF3D7_1310400	PF3D7_1310500	NO	NO	NO	NO	NO		YES	YES	YES	NO	NO	NO
Pf3D7lncRNA_1816	Pf3D7_13_v3	467056	467432	+	377	14.32	As-UTR	8		UTR (PF3D7_1310600, PF3D7_1310700)	NO	NO	NO	NO	NO		NO	NO	YES	NO	NO	NO
Pf3D7lncRNA_1817	Pf3D7_13_v3	467769	468698	+	930	22.37	As-G	4		PF3D7_1310700	NO	NO	NO	NO	NO		NO	NO	NO	NO	NO	YES
Pf3D7lncRNA_1818	Pf3D7_13_v3	470134	471011	+	878	18.11	As-G	1		PF3D7_1310800	NO	NO	NO	NO	NO		YES	NO	NO	NO	NO	NO
Pf3D7lncRNA_1819	Pf3D7_13_v3	474071	474748	+	678	19.03	As-G	8		PF3D7_1310800	NO	NO	NO	NO	NO		NO	NO	NO	NO	NO	YES
Pf3D7lncRNA_1820	Pf3D7_13_v3	485689	486011	-	323	12.69	As-UTR	1		UTR (PF3D7_1311300)	NO	NO	NO	NO	NO		NO	NO	YES	NO	NO	NO
Pf3D7lncRNA_1821	Pf3D7_13_v3	493009	493506	-	498	9.84	Intergenic	7			NO	NO	NO	NO	NO		NO	NO	NO	NO	NO	YES
Pf3D7lncRNA_1822	Pf3D7_13_v3	504407	506355	-	1949	16.93	As-G	1		PF3D7_1311800	NO	NO	NO	NO	NO		NO	YES	NO	NO	NO	NO
Pf3D7lncRNA_1823	Pf3D7_13_v3	525900	526637	+	738	14.23	As-UTR	7		UTR (PF3D7_1312500)	NO	NO	NO	NO	NO		NO	NO	NO	NO	NO	YES
Pf3D7lncRNA_1824	Pf3D7_13_v3	535290	535908	-	619	13.41	Intergenic	1			NO	NO	NO	NO	NO		NO	NO	NO	NO	NO	YES
Pf3D7lncRNA_1825	Pf3D7_13_v3	536341	537449	+	1109	20.29	As-G	1		PF3D7_1312800	NO	NO	NO	NO	NO		YES	YES	NO	YES	NO	NO
Pf3D7lncRNA_1826	Pf3D7_13_v3	545364	545827	+	464	15.52	Intergenic	7			NO	NO	NO	YES	NO		NO	NO	NO	YES	YES	NO
Pf3D7lncRNA_1827	Pf3D7_13_v3	546435	547818	-	1384	10.55	As-lncRNA	1		LncRNA	NO	NO	NO	NO	NO		YES	NO	NO	NO	NO	NO
Pf3D7lncRNA_1828	Pf3D7_13_v3	580433	581221	+	789	18.12	As-G	9		PF3D7_1313600	NO	NO	NO	YES	NO		NO	NO	NO	YES	NO	NO
Pf3D7lncRNA_1829	Pf3D7_13_v3	588288	588541	+	254	12.6	As-UTR	8		UTR (PF3D7_1313800)	NO	NO	NO	NO	NO		NO	NO	NO	YES	NO	NO
Pf3D7lncRNA_1830	Pf3D7_13_v3	588759	589447	+	689	22.06	As-G	9		PF3D7_1313800	NO	NO	NO	YES	NO		NO	NO	NO	YES	NO	NO
Pf3D7lncRNA_1831	Pf3D7_13_v3	605519	606708	-	1190	19.33	As-G	2		PF3D7_1314000	NO	NO	NO	NO	NO		NO	NO	NO	NO	NO	YES
Pf3D7lncRNA_1832	Pf3D7_13_v3	608620	609731	-	1112	21.94	As-G	9		PF3D7_1314100	NO	NO	NO	NO	NO		NO	NO	NO	NO	NO	YES
Pf3D7lncRNA_1833	Pf3D7_13_v3	610084	610636	-	553	13.02	As-UTR	1		UTR (PF3D7_1314100)	NO	NO	NO	NO	NO		NO	NO	NO	NO	NO	YES
Pf3D7lncRNA_1834	Pf3D7_13_v3	630172	630622	+	451	21.51	As-G	6		PF3D7_1314800	NO	NO	NO	NO	NO		NO	NO	NO	NO	NO	YES
Pf3D7lncRNA_1835	Pf3D7_13_v3	634989	635512	-	524	13.36	As-UTR	4		UTR (PF3D7_1314900)	NO	NO	NO	NO	NO		NO	NO	NO	NO	NO	YES
Pf3D7lncRNA_1836	Pf3D7_13_v3	651489	652020	+	532	12.22	As-UTR	7		UTR (PF3D7_1315400)	NO	YES	NO	NO	NO		NO	NO	NO	YES	NO	NO
Pf3D7lncRNA_1837	Pf3D7_13_v3	655041	655886	+	846	16.67	As-G	7		PF3D7_1315600	NO	NO	NO	NO	NO		NO	NO	YES	NO	NO	NO
Pf3D7lncRNA_1838	Pf3D7_13_v3	656053	657400	+	1348	16.62	UTR-asc	1	PF3D7_1315700	PF3D7_1315600	NO	NO	NO	NO	NO		NO	YES	NO	YES	NO	NO
Pf3D7lncRNA_1839	Pf3D7_13_v3	671708	672451	-	744	11.69	As-lncRNA	7		LncRNA	NO	NO	NO	NO	NO		NO	NO	NO	NO	NO	YES
Pf3D7lncRNA_1840	Pf3D7_13_v3	672210	672985	+	776	11.73	As-lncRNA	1		LncRNA	NO	NO	NO	YES	NO		NO	NO	NO	YES	NO	NO
Pf3D7lncRNA_1841	Pf3D7_13_v3	677234	679311	-	2078	15.78	As-G	4		PF3D7_1316100	NO	NO	NO	NO	NO		NO	NO	NO	NO	NO	YES
Pf3D7lncRNA_1842	Pf3D7_13_v3	682819	685483	-	2665	16.29	As-G	1		PF3D7_1316400	NO	NO	NO	NO	NO		YES	NO	YES	NO	NO	NO
Pf3D7lncRNA_1843	Pf3D7_13_v3	706051	706775	+	725	15.59	As-G	7		PF3D7_1316900	NO	NO	NO	NO	NO		NO	NO	NO	NO	NO	YES
Pf3D7lncRNA_1844	Pf3D7_13_v3	713751	715871	-	2121	21.59	As-G	4		PF3D7_1317100	NO	NO	NO	NO	NO		YES	NO	NO	NO	NO	NO
Pf3D7lncRNA_1845	Pf3D7_13_v3	745317	747199	+	1883	17.37	As-G	1		PF3D7_1318000	NO	YES	NO	NO	NO		YES	NO	YES	YES	NO	NO
Pf3D7lncRNA_1846	Pf3D7_13_v3	747588	749351	+	1764	18.42	As-G	2		UTR (PF3D7_1318000), PF3D7_1318100	NO	NO	NO	NO	NO		NO	NO	NO	NO	NO	YES
Pf3D7lncRNA_1847	Pf3D7_13_v3	751670	752241	-	572	15.56	As-UTR	8		UTR (PF3D7_1318200)	NO	NO	NO	YES	NO		NO	NO	NO	NO	NO	YES
Pf3D7lncRNA_1848	Pf3D7_13_v3	752493	753298	-	806	13.52	As-UTR	1		UTR (PF3D7_1318300)	NO	NO	NO	NO	NO		NO	NO	NO	NO	NO	YES
Pf3D7lncRNA_1849	Pf3D7_13_v3	774321	774917	+	597	16.08	As-G	7		PF3D7_1318800	NO	NO	NO	NO	NO		NO	NO	NO	NO	NO	YES
Pf3D7lncRNA_1850	Pf3D7_13_v3	782416	783619	+	1204	13.04	Intergenic	7			NO	NO	NO	NO	NO		NO	NO	NO	NO	NO	YES
Pf3D7lncRNA_1851	Pf3D7_13_v3	800278	801145	-	868	13.71	As-UTR	1		UTR (PF3D7_1319400)	NO	NO	NO	NO	NO		NO	YES	NO	NO	NO	NO
Pf3D7lncRNA_1852	Pf3D7_13_v3	808460	809413	-	954	13.94	As-UTR	7		UTR (PF3D7_1319600)	NO	NO	NO	YES	NO		NO	NO	NO	NO	NO	YES
Pf3D7lncRNA_1853	Pf3D7_13_v3	818892	820133	+	1242	15.06	UTR-asc	1	PF3D7_1319800		NO	NO	NO	NO	NO		YES	NO	NO	NO	NO	NO
Pf3D7lncRNA_1854	Pf3D7_13_v3	823943	824223	+	281	21.35	As-G	9		PF3D7_1319900	NO	NO	NO	YES	NO		NO	NO	NO	YES	NO	NO
Pf3D7lncRNA_1855	Pf3D7_13_v3	826779	827225	-	447	18.34	Intergenic	9			NO	NO	NO	YES	NO		NO	NO	NO	NO	NO	YES
Pf3D7lncRNA_1856	Pf3D7_13_v3	841642	842235	+	594	23.06	As-G	8		PF3D7_1320400	NO	YES	NO	YES	NO		NO	NO	NO	YES	NO	NO
Pf3D7lncRNA_1857	Pf3D7_13_v3	845386	845807	-	422	13.98	As-UTR	7		UTR (PF3D7_1320500)	NO	NO	NO	NO	NO		NO	YES	YES	NO	NO	NO
Pf3D7lncRNA_1858	Pf3D7_13_v3	846431	848658	-	2228	16.52	As-G	2		PF3D7_1320600	NO	NO	NO	NO	NO		NO	NO	NO	NO	NO	YES
Pf3D7lncRNA_1859	Pf3D7_13_v3	858242	858901	+	660	13.03	As-UTR	8		UTR (PF3D7_1320900)	NO	NO	NO	NO	NO		NO	NO	NO	NO	NO	YES
Pf3D7lncRNA_1860	Pf3D7_13_v3	895919	896772	+	854	14.4	As-lncRNA	1		LncRNA	NO	NO	NO	NO	NO		YES	NO	NO	NO	NO	NO
Pf3D7lncRNA_1861	Pf3D7_13_v3	899272	901678	-	2407	19.4	As-G	2		PF3D7_1321600	NO	NO	NO	NO	NO		YES	NO	NO	NO	NO	NO
Pf3D7lncRNA_1862	Pf3D7_13_v3	905570	906977	-	1408	12.57	As-UTR	4		UTR (PF3D7_1321700)	NO	YES	NO	NO	NO		NO	YES	NO	NO	NO	NO
Pf3D7lncRNA_1863	Pf3D7_13_v3	913878	915686	-	1809	11.17	UTR-asc	1	PF3D7_1321900	UTR (PF3D7_1322000)	NO	NO	NO	NO	NO		NO	NO	NO	NO	NO	YES
Pf3D7lncRNA_1864	Pf3D7_13_v3	918867	919975	-	1109	13.17	As-UTR	1		UTR (PF3D7_1322000)	NO	NO	NO	NO	NO		NO	NO	NO	NO	NO	YES
Pf3D7lncRNA_1865	Pf3D7_13_v3	927574	930180	-	2607	21.56	As-G	4		PF3D7_1322100	NO	NO	NO	NO	NO		YES	NO	NO	NO	NO	NO
Pf3D7lncRNA_1866	Pf3D7_13_v3	961645	962590	-	946	20.72	As-G	7		PF3D7_1322900	NO	NO	NO	NO	NO		NO	YES	YES	NO	NO	NO
Pf3D7lncRNA_1867	Pf3D7_13_v3	967244	968491	+	1248	14.1	As-G	4		PF3D7_1323200	NO	NO	NO	NO	NO		NO	NO	YES	NO	NO	NO
Pf3D7lncRNA_1868	Pf3D7_13_v3	976546	978364	-	1819	17.7	As-G	4		PF3D7_1323500	NO	NO	NO	NO	NO		NO	NO	NO	NO	NO	YES
Pf3D7lncRNA_1869	Pf3D7_13_v3	979436	981760	-	2325	19.57	As-G	1		PF3D7_1323600	NO	NO	NO	NO	NO		YES	NO	YES	NO	NO	NO
Pf3D7lncRNA_1870	Pf3D7_13_v3	1002609	1004152	+	1544	16.84	As-G	1		PF3D7_1324300	NO	NO	NO	NO	NO		YES	YES	NO	YES	NO	NO
Pf3D7lncRNA_1871	Pf3D7_13_v3	1033267	1034306	-	1040	14.42	As-G	1		PF3D7_1324600	NO	NO	NO	NO	NO		YES	YES	NO	NO	NO	NO
Pf3D7lncRNA_1872	Pf3D7_13_v3	1039370	1040071	-	702	12.96	UTR-asc	1	PF3D7_1324800	UTR (PF3D7_1324800)	NO	NO	NO	NO	NO		NO	NO	NO	NO	NO	YES
Pf3D7lncRNA_1873	Pf3D7_13_v3	1046897	1047796	+	900	12.56	As-UTR	1		UTR (PF3D7_1325200)	NO	NO	NO	NO	NO		YES	NO	YES	NO	NO	NO
Pf3D7lncRNA_1874	Pf3D7_13_v3	1050408	1051597	-	1190	15.55	As-G	1		PF3D7_1325300	NO	NO	NO	NO	NO		NO	NO	YES	NO	NO	NO
Pf3D7lncRNA_1875	Pf3D7_13_v3	1095348	1097085	+	1738	18.07	As-G	1		PF3D7_1326400	NO	NO	NO	NO	NO		NO	NO	YES	YES	NO	NO
Pf3D7lncRNA_1876	Pf3D7_13_v3	1106751	1107357	+	607	14.99	Intergenic	7			NO	NO	NO	YES	NO		NO	NO	NO	NO	NO	YES
Pf3D7lncRNA_1877	Pf3D7_13_v3	1122011	1122554	-	544	20.4	As-G	8		PF3D7_1326600	NO	NO	NO	YES	NO		NO	NO	NO	NO	NO	YES
Pf3D7lncRNA_1878	Pf3D7_13_v3	1123329	1125335	+	2007	12.86	UTR-asc	1	PF3D7_1326600		NO	NO	NO	NO	NO		NO	NO	NO	NO	NO	YES
Pf3D7lncRNA_1879	Pf3D7_13_v3	1129525	1130513	+	989	18.91	As-G	4		PF3D7_1326900	NO	NO	NO	YES	NO		NO	NO	NO	NO	NO	YES
Pf3D7lncRNA_1880	Pf3D7_13_v3	1133643	1135315	+	1673	15.66	As-G	1		PF3D7_1327000	NO	NO	NO	NO	NO		NO	NO	NO	NO	NO	YES
Pf3D7lncRNA_1881	Pf3D7_13_v3	1138572	1140578	+	2007	17.09	As-G	4		PF3D7_1327100	NO	NO	NO	YES	NO		NO	NO	YES	NO	NO	NO
Pf3D7lncRNA_1882	Pf3D7_13_v3	1182479	1183666	-	1188	13.55	As-UTR	7		UTR (PF3D7_1328100)	NO	NO	NO	NO	NO		NO	NO	NO	NO	YES	NO
Pf3D7lncRNA_1883	Pf3D7_13_v3	1185266	1186277	-	1012	14.13	As-UTR	1		UTR (PF3D7_1328100)	NO	NO	NO	NO	NO		NO	NO	NO	NO	NO	YES
Pf3D7lncRNA_1884	Pf3D7_13_v3	1198576	1199422	+	847	11.57	As-UTR	4		UTR (PF3D7_1328300)	NO	NO	NO	NO	NO		NO	NO	NO	YES	NO	NO
Pf3D7lncRNA_1885	Pf3D7_13_v3	1203166	1204304	+	1139	16.94	As-G	1		PF3D7_1328500	NO	NO	NO	NO	NO		NO	NO	NO	NO	NO	YES
Pf3D7lncRNA_1886	Pf3D7_13_v3	1210205	1211066	+	862	19.72	As-G	7		PF3D7_1328600	NO	NO	NO	NO	NO		YES	NO	NO	YES	NO	NO
Pf3D7lncRNA_1887	Pf3D7_13_v3	1212948	1213895	-	948	14.77	UTR-asc	4	PF3D7_1328900	PF3D7_1328700	NO	NO	NO	NO	NO		NO	NO	NO	NO	NO	YES
Pf3D7lncRNA_1888	Pf3D7_13_v3	1213245	1213810	+	566	17.49	UTR-asc	1	PF3D7_1328800	LncRNA	NO	NO	NO	YES	YES	PF3D7_1328700	NO	NO	NO	NO	NO	NO
Pf3D7lncRNA_1889	Pf3D7_13_v3	1226615	1227724	+	1110	15.32	As-G	4		PF3D7_1329100	NO	NO	NO	YES	NO		NO	NO	NO	YES	NO	NO
Pf3D7lncRNA_1890	Pf3D7_13_v3	1228087	1233922	+	5836	24.61	As-G	8		PF3D7_1329100	NO	NO	NO	NO	NO		NO	NO	NO	YES	NO	NO
Pf3D7lncRNA_1891	Pf3D7_13_v3	1246683	1247227	-	545	12.84	As-UTR	1		UTR (PF3D7_1329400)	NO	NO	NO	NO	NO		YES	NO	YES	NO	NO	NO
Pf3D7lncRNA_1892	Pf3D7_13_v3	1249242	1250123	-	882	10.09	As-UTR	8		LncRNA, UTR (PF3D7_1329500)	NO	NO	NO	NO	NO		NO	NO	NO	NO	NO	YES
Pf3D7lncRNA_1893	Pf3D7_13_v3	1260714	1261860	+	1147	16.91	As-G	1		PF3D7_1329700	NO	NO	NO	NO	NO		YES	NO	YES	YES	NO	NO
Pf3D7lncRNA_1894	Pf3D7_13_v3	1270525	1271405	-	881	20.43	As-G	7		PF3D7_1329900	NO	NO	NO	NO	NO		NO	NO	NO	NO	NO	YES
Pf3D7lncRNA_1895	Pf3D7_13_v3	1272637	1273866	-	1230	20	As-G	5		PF3D7_1330000	NO	NO	NO	NO	NO		NO	NO	YES	NO	NO	NO
Pf3D7lncRNA_1896	Pf3D7_13_v3	1279350	1281657	+	2308	19.02	As-G	7		PF3D7_1330400	NO	YES	NO	NO	NO		NO	NO	NO	NO	NO	YES
Pf3D7lncRNA_1897	Pf3D7_13_v3	1282017	1282738	+	722	8.59	Intergenic	7			NO	NO	NO	NO	NO		NO	NO	NO	NO	NO	YES
Pf3D7lncRNA_1898	Pf3D7_13_v3	1286404	1287612	-	1209	22.33	UTR-asc	1	PF3D7_1330600	PF3D7_1330500	NO	NO	NO	NO	NO		YES	NO	NO	NO	NO	NO
Pf3D7lncRNA_1899	Pf3D7_13_v3	1292662	1293682	-	1021	14.3	As-G	7		PF3D7_1330700	NO	NO	NO	NO	NO		NO	NO	YES	NO	NO	NO
Pf3D7lncRNA_1900	Pf3D7_13_v3	1300619	1301527	+	909	20.68	As-G	7		PF3D7_1331100	NO	YES	NO	NO	NO		NO	NO	NO	NO	NO	YES
Pf3D7lncRNA_1901	Pf3D7_13_v3	1307209	1308490	-	1282	17.47	As-G	1		PF3D7_1331200	NO	NO	NO	NO	NO		NO	NO	YES	NO	NO	NO
Pf3D7lncRNA_1902	Pf3D7_13_v3	1310043	1313085	-	3043	20.9	As-G	1		UTR (PF3D7_1331300), PF3D7_1331400	NO	NO	NO	NO	NO		YES	YES	YES	NO	NO	NO
Pf3D7lncRNA_1903	Pf3D7_13_v3	1328663	1331311	-	2649	18.61	UTR-asc	1	PF3D7_1332000	PF3D7_1332100	NO	NO	NO	NO	NO		YES	NO	YES	NO	NO	NO
Pf3D7lncRNA_1904	Pf3D7_13_v3	1344407	1345277	+	871	21.13	As-G	4		PF3D7_1332700	NO	NO	NO	NO	NO		NO	NO	YES	NO	NO	NO
Pf3D7lncRNA_1905	Pf3D7_13_v3	1357243	1357449	-	207	7.25	UTR-asc	4	PF3D7_1333100	UTR (PF3D7_1333000)	NO	NO	NO	NO	NO		NO	NO	NO	NO	NO	YES
Pf3D7lncRNA_1906	Pf3D7_13_v3	1370122	1371067	-	946	23.15	As-G	9		PF3D7_1333400	NO	NO	NO	NO	NO		NO	NO	YES	NO	NO	NO
Pf3D7lncRNA_1907	Pf3D7_13_v3	1378245	1379221	+	977	17.71	As-G	4		PF3D7_1333700	NO	NO	NO	NO	NO		YES	NO	YES	NO	NO	NO
Pf3D7lncRNA_1908	Pf3D7_13_v3	1383012	1383832	-	821	20.58	As-G	4		PF3D7_1333800	NO	NO	NO	YES	NO		NO	NO	NO	NO	NO	YES
Pf3D7lncRNA_1909	Pf3D7_13_v3	1410481	1411915	+	1435	19.02	As-G	4		PF3D7_1334700	NO	NO	NO	NO	NO		NO	NO	NO	NO	NO	YES
Pf3D7lncRNA_1910	Pf3D7_13_v3	1416310	1416654	+	345	20.29	As-G	7		PF3D7_1335000	NO	NO	NO	NO	NO		NO	NO	YES	NO	NO	NO
Pf3D7lncRNA_1911	Pf3D7_13_v3	1421173	1421854	+	682	13.05	As-UTR	4		UTR (PF3D7_1335100)	NO	NO	NO	NO	NO		NO	NO	NO	NO	NO	YES
Pf3D7lncRNA_1912	Pf3D7_13_v3	1422121	1422476	+	356	15.17	As-UTR	8		UTR (PF3D7_1335200)	NO	NO	NO	YES	NO		NO	NO	NO	NO	NO	YES
Pf3D7lncRNA_1913	Pf3D7_13_v3	1423004	1423426	+	423	11.58	As-UTR	7		UTR (PF3D7_1335200)	NO	NO	NO	NO	NO		NO	NO	NO	NO	NO	YES
Pf3D7lncRNA_1914	Pf3D7_13_v3	1423628	1424233	+	606	20.96	As-G	9		PF3D7_1335200	NO	NO	NO	NO	NO		YES	NO	NO	NO	NO	NO
Pf3D7lncRNA_1915	Pf3D7_13_v3	1427742	1428843	+	1102	10.71	As-UTR	1		UTR (PF3D7_1335300)	NO	NO	NO	NO	NO		NO	YES	NO	NO	NO	NO
Pf3D7lncRNA_1916	Pf3D7_13_v3	1452855	1454104	-	1250	17.68	As-G	7		PF3D7_1335500	NO	NO	NO	NO	NO		NO	NO	NO	NO	NO	YES
Pf3D7lncRNA_1917	Pf3D7_13_v3	1467355	1468283	+	929	19.05	As-lncRNA	7		LncRNA	NO	NO	NO	NO	NO		NO	NO	NO	NO	NO	YES
Pf3D7lncRNA_1918	Pf3D7_13_v3	1468228	1469019	-	792	11.49	As-lncRNA	1		LncRNA	NO	NO	NO	NO	NO		NO	NO	NO	NO	NO	YES
Pf3D7lncRNA_1919	Pf3D7_13_v3	1484168	1484617	+	450	9.33	As-UTR	7		UTR (PF3D7_1336700)	NO	NO	NO	NO	NO		NO	NO	NO	YES	NO	NO
Pf3D7lncRNA_1920	Pf3D7_13_v3	1490689	1493058	+	2370	19.66	As-G	1		PF3D7_1337000	NO	NO	NO	NO	NO		YES	NO	YES	NO	NO	NO
Pf3D7lncRNA_1921	Pf3D7_13_v3	1500471	1502338	-	1868	19.27	As-UTR	1		UTR (PF3D7_1337200)	NO	NO	NO	NO	NO		NO	YES	NO	NO	NO	NO
Pf3D7lncRNA_1922	Pf3D7_13_v3	1505332	1505931	-	600	18.33	As-G	9		PF3D7_1337300	NO	NO	NO	NO	NO		NO	NO	NO	NO	NO	YES
Pf3D7lncRNA_1923	Pf3D7_13_v3	1523237	1523691	-	455	14.29	Intergenic	7			NO	NO	NO	NO	NO		NO	NO	NO	NO	NO	YES
Pf3D7lncRNA_1924	Pf3D7_13_v3	1532181	1533378	+	1198	16.36	UTR-asc	4	PF3D7_1337900		NO	NO	NO	NO	NO		YES	NO	NO	NO	NO	NO
Pf3D7lncRNA_1925	Pf3D7_13_v3	1540134	1540916	-	783	15.45	As-G	1		PF3D7_1338000, UTR (PF3D7_1338100)	NO	NO	NO	NO	NO		NO	YES	YES	NO	NO	NO
Pf3D7lncRNA_1926	Pf3D7_13_v3	1560437	1560824	+	388	17.01	As-UTR	7		UTR (PF3D7_1338600)	NO	NO	NO	NO	NO		NO	YES	NO	NO	NO	NO
Pf3D7lncRNA_1927	Pf3D7_13_v3	1563653	1565963	+	2311	19.3	As-G	4		UTR (PF3D7_1338700), PF3D7_1338800	NO	UNCLEAR	UNCLEAR	NO	NO		NO	NO	YES	NO	NO	NO
Pf3D7lncRNA_1928	Pf3D7_13_v3	1571797	1572020	+	224	18.3	As-UTR	7		UTR (PF3D7_1338900, PF3D7_1339000)	NO	NO	NO	NO	NO		NO	NO	NO	NO	NO	YES
Pf3D7lncRNA_1929	Pf3D7_13_v3	1575628	1576141	+	514	11.09	Intergenic	7			NO	NO	NO	NO	NO		NO	NO	NO	YES	NO	NO
Pf3D7lncRNA_1930	Pf3D7_13_v3	1578012	1579978	-	1967	14.95	As-UTR	1		UTR (PF3D7_1339300)	NO	NO	NO	NO	NO		YES	YES	NO	NO	NO	NO
Pf3D7lncRNA_1931	Pf3D7_13_v3	1597205	1597774	+	570	17.37	As-G	9		PF3D7_1339800	NO	NO	NO	NO	NO		NO	NO	NO	YES	NO	NO
Pf3D7lncRNA_1932	Pf3D7_13_v3	1624088	1626130	-	2043	13.07	As-G	1		PF3D7_1340800, UTR (PF3D7_1340900)	NO	NO	NO	NO	NO		YES	YES	YES	NO	NO	NO
Pf3D7lncRNA_1933	Pf3D7_13_v3	1628930	1629512	-	583	26.07	As-G	8		PF3D7_1340900	NO	YES	NO	NO	NO		NO	NO	NO	NO	NO	YES
Pf3D7lncRNA_1934	Pf3D7_13_v3	1629721	1631200	-	1480	13.58	As-UTR	4		UTR (PF3D7_1340900)	NO	NO	NO	NO	NO		NO	NO	NO	NO	NO	YES
Pf3D7lncRNA_1935	Pf3D7_13_v3	1631715	1632394	-	680	11.91	Intergenic	4			NO	NO	NO	YES	NO		NO	NO	NO	NO	NO	YES
Pf3D7lncRNA_1936	Pf3D7_13_v3	1636454	1638763	-	2310	18.61	As-G	1		PF3D7_1341300	NO	NO	NO	NO	NO		NO	YES	NO	NO	NO	NO
Pf3D7lncRNA_1937	Pf3D7_13_v3	1640714	1641667	-	954	20.44	As-G	4		PF3D7_1341500	NO	NO	NO	NO	NO		YES	NO	YES	NO	NO	NO
Pf3D7lncRNA_1938	Pf3D7_13_v3	1651290	1651676	+	387	15.25	As-UTR	9		UTR (PF3D7_1341900)	NO	NO	NO	NO	NO		NO	NO	NO	YES	NO	NO
Pf3D7lncRNA_1939	Pf3D7_13_v3	1652548	1653191	+	644	14.6	As-UTR	7		UTR (PF3D7_1342000)	NO	NO	NO	NO	NO		NO	YES	NO	YES	NO	NO
Pf3D7lncRNA_1940	Pf3D7_13_v3	1656133	1656711	-	579	15.89	As-UTR	1		UTR (PF3D7_1342100)	NO	NO	NO	NO	NO		NO	NO	NO	NO	NO	YES
Pf3D7lncRNA_1941	Pf3D7_13_v3	1669202	1670074	+	873	17.98	As-G	4		PF3D7_1342500	NO	NO	NO	NO	NO		YES	NO	YES	NO	NO	NO
Pf3D7lncRNA_1942	Pf3D7_13_v3	1670514	1672021	+	1508	19.03	As-G	4		PF3D7_1342500	NO	UNCLEAR	UNCLEAR	NO	NO		NO	NO	NO	NO	NO	YES
Pf3D7lncRNA_1943	Pf3D7_13_v3	1671882	1672513	-	632	15.98	As-lncRNA	1		LncRNA	NO	NO	NO	NO	NO		NO	NO	NO	NO	NO	YES
Pf3D7lncRNA_1944	Pf3D7_13_v3	1719202	1719694	-	493	13.39	As-G	2		PF3D7_1343400, UTR (PF3D7_1343500)	NO	YES	NO	NO	NO		NO	NO	NO	NO	NO	YES
Pf3D7lncRNA_1945	Pf3D7_13_v3	1724376	1724796	+	421	10.21	As-UTR	5		UTR (PF3D7_1343700)	NO	NO	NO	NO	NO		NO	NO	NO	NO	NO	YES
Pf3D7lncRNA_1946	Pf3D7_13_v3	1753834	1755539	-	1706	13.25	UTR-asc	1	PF3D7_1343800	LncRNA	NO	NO	NO	NO	NO		YES	NO	NO	NO	NO	NO
Pf3D7lncRNA_1947	Pf3D7_13_v3	1754053	1755434	+	1382	13.53	As-lncRNA	1		LncRNA	NO	YES	NO	NO	NO		NO	NO	NO	NO	NO	YES
Pf3D7lncRNA_1948	Pf3D7_13_v3	1758372	1758741	-	370	11.89	As-UTR	7		UTR (PF3D7_1343900)	NO	NO	NO	NO	NO		NO	NO	NO	NO	NO	YES
Pf3D7lncRNA_1949	Pf3D7_13_v3	1761081	1762812	-	1732	20.03	As-G	1		PF3D7_1344000	NO	NO	NO	NO	NO		NO	NO	NO	NO	NO	YES
Pf3D7lncRNA_1950	Pf3D7_13_v3	1767777	1768606	-	830	12.29	As-UTR	7		UTR (PF3D7_1344200)	NO	NO	NO	NO	NO		NO	NO	NO	NO	NO	YES
Pf3D7lncRNA_1951	Pf3D7_13_v3	1780525	1781462	+	938	11.73	As-UTR	7		UTR (PF3D7_1344300)	NO	NO	NO	YES	NO		NO	NO	NO	YES	NO	NO
Pf3D7lncRNA_1952	Pf3D7_13_v3	1795243	1797472	-	2230	20.18	As-G	7		PF3D7_1344800	NO	NO	NO	NO	NO		YES	YES	NO	NO	NO	NO
Pf3D7lncRNA_1953	Pf3D7_13_v3	1815910	1816828	+	919	16.43	As-G	7		PF3D7_1345400	NO	NO	NO	NO	NO		NO	NO	NO	NO	NO	YES
Pf3D7lncRNA_1954	Pf3D7_13_v3	1824219	1825122	-	904	12.39	As-UTR	1		UTR (PF3D7_1345500)	NO	NO	NO	NO	NO		YES	YES	YES	NO	NO	NO
Pf3D7lncRNA_1955	Pf3D7_13_v3	1828673	1829543	+	871	27.9	As-G	8		PF3D7_1345700	NO	NO	NO	NO	NO		NO	NO	NO	NO	NO	YES
Pf3D7lncRNA_1956	Pf3D7_13_v3	1837502	1838754	+	1253	19.23	As-G	7		PF3D7_1346000	NO	NO	NO	NO	NO		YES	NO	YES	YES	NO	NO
Pf3D7lncRNA_1957	Pf3D7_13_v3	1841002	1841648	-	647	14.99	Intergenic	7			NO	NO	NO	NO	NO		NO	NO	NO	NO	NO	YES
Pf3D7lncRNA_1958	Pf3D7_13_v3	1850090	1851608	-	1519	15.34	As-G	4		PF3D7_1346300	NO	NO	NO	NO	NO		NO	NO	NO	NO	NO	YES
Pf3D7lncRNA_1959	Pf3D7_13_v3	1870030	1871518	-	1489	21.36	As-G	1		PF3D7_1346400, UTR (PF3D7_13456500)	NO	NO	NO	NO	NO		NO	NO	NO	NO	NO	YES
Pf3D7lncRNA_1960	Pf3D7_13_v3	1875510	1877662	+	2153	20.58	As-G	1		PF3D7_1346700	NO	NO	NO	NO	NO		NO	NO	NO	NO	NO	YES
Pf3D7lncRNA_1961	Pf3D7_13_v3	1883787	1884467	+	681	20.85	As-G	9		PF3D7_1347000	NO	NO	NO	NO	NO		NO	NO	NO	NO	NO	YES
Pf3D7lncRNA_1962	Pf3D7_13_v3	1889592	1895134	+	5543	16.31	As-G	1		PF3D7_1347200	NO	NO	NO	NO	NO		YES	YES	NO	NO	NO	NO
Pf3D7lncRNA_1963	Pf3D7_13_v3	1901390	1901784	+	395	9.62	As-UTR	7		UTR (PF3D7_1347500)	NO	NO	NO	NO	NO		NO	NO	NO	YES	NO	NO
Pf3D7lncRNA_1964	Pf3D7_13_v3	1904732	1905267	-	536	16.79	As-UTR	8		UTR (PF3D7_1347600)	NO	NO	NO	NO	NO		NO	YES	YES	NO	NO	NO
Pf3D7lncRNA_1965	Pf3D7_13_v3	1905632	1907303	-	1672	11	As-UTR	1		UTR (PF3D7_1347700)	NO	NO	NO	NO	NO		NO	NO	NO	NO	NO	YES
Pf3D7lncRNA_1966	Pf3D7_13_v3	1924771	1926954	-	2184	17.08	As-G	7		PF3D7_1348100	NO	NO	NO	NO	NO		YES	YES	YES	NO	NO	NO
Pf3D7lncRNA_1967	Pf3D7_13_v3	1948667	1949508	+	842	13.66	Intergenic	7			NO	NO	NO	YES	NO		NO	NO	NO	NO	YES	NO
Pf3D7lncRNA_1968	Pf3D7_13_v3	1950072	1952176	-	2105	19.24	As-G	1		PF3D7_1348500	NO	NO	NO	NO	NO		YES	YES	YES	NO	NO	NO
Pf3D7lncRNA_1969	Pf3D7_13_v3	1953707	1954882	-	1176	22.11	As-G	7		PF3D7_1348600	NO	NO	NO	NO	NO		NO	NO	NO	NO	NO	YES
Pf3D7lncRNA_1970	Pf3D7_13_v3	1974851	1976103	-	1253	12.21	UTR-asc	4	PF3D7_1349200	UTR (PF3D7_1349300)	NO	NO	NO	NO	NO		NO	NO	NO	NO	NO	YES
Pf3D7lncRNA_1971	Pf3D7_13_v3	1975309	1976488	+	1180	13.9	UTR-asc	1	PF3D7_1349300	UTR (PF3D7_1349200)	NO	NO	NO	NO	NO		YES	NO	NO	NO	NO	NO
Pf3D7lncRNA_1972	Pf3D7_13_v3	1981780	1982791	-	1012	23.22	As-G	7		PF3D7_1349300	NO	NO	NO	YES	NO		NO	NO	NO	NO	NO	YES
Pf3D7lncRNA_1973	Pf3D7_13_v3	1998259	2000138	-	1880	17.34	As-G	2		PF3D7_1349600	NO	NO	NO	NO	NO		YES	YES	NO	NO	NO	NO
Pf3D7lncRNA_1974	Pf3D7_13_v3	2004088	2004929	+	842	17.46	As-G	2		PF3D7_1350000	NO	NO	NO	NO	NO		NO	NO	NO	NO	NO	YES
Pf3D7lncRNA_1975	Pf3D7_13_v3	2008340	2009395	+	1056	12.69	As-UTR	1		UTR (PF3D7_1350200)	NO	NO	NO	NO	NO		NO	NO	NO	NO	NO	YES
Pf3D7lncRNA_1976	Pf3D7_13_v3	2011313	2012136	-	824	18.08	As-G	7		PF3D7_1350300	NO	NO	NO	NO	NO		NO	NO	NO	NO	NO	YES
Pf3D7lncRNA_1977	Pf3D7_13_v3	2019850	2020174	+	325	10.46	Intergenic	4			NO	NO	NO	NO	NO		NO	NO	NO	NO	NO	YES
Pf3D7lncRNA_1978	Pf3D7_13_v3	2029788	2030846	+	1059	13.22	As-UTR	7		UTR (PF3D7_1350900)	NO	YES	NO	NO	NO		NO	NO	NO	NO	NO	YES
Pf3D7lncRNA_1979	Pf3D7_13_v3	2031765	2032360	-	596	7.55	As-UTR	7		UTR (PF3D7_1351000)	NO	NO	NO	NO	NO		NO	NO	NO	NO	NO	YES
Pf3D7lncRNA_1980	Pf3D7_13_v3	2041222	2041639	+	418	20.33	As-G	8		PF3D7_1351100	NO	NO	NO	NO	NO		NO	NO	YES	NO	NO	NO
Pf3D7lncRNA_1981	Pf3D7_13_v3	2050279	2050906	-	628	16.08	Intergenic	7			NO	NO	NO	YES	NO		YES	NO	NO	NO	YES	NO
Pf3D7lncRNA_1982	Pf3D7_13_v3	2054942	2058244	-	3303	20.44	As-G	1		PF3D7_1351600	NO	NO	NO	NO	NO		YES	YES	YES	NO	NO	NO
Pf3D7lncRNA_1983	Pf3D7_13_v3	2082059	2082631	-	573	17.63	As-G	5		PF3D7_1352200	NO	NO	NO	YES	NO		NO	YES	NO	NO	NO	NO
Pf3D7lncRNA_1984	Pf3D7_13_v3	2095037	2096860	+	1824	11.9	As-G	1		PF3D7_1352500	NO	NO	NO	NO	NO		YES	NO	NO	NO	NO	NO
Pf3D7lncRNA_1985	Pf3D7_13_v3	2099987	2100732	-	746	18.23	Intergenic	7			NO	NO	NO	NO	NO		NO	NO	NO	NO	NO	YES
Pf3D7lncRNA_1986	Pf3D7_13_v3	2108568	2109664	-	1097	15.95	As-G	7		PF3D7_1352700	NO	NO	NO	NO	NO		NO	NO	NO	NO	NO	YES
Pf3D7lncRNA_1987	Pf3D7_13_v3	2122682	2123658	+	977	16.38	As-UTR	1		UTR (PF3D7_1353100)	NO	NO	NO	NO	NO		YES	NO	NO	YES	NO	NO
Pf3D7lncRNA_1988	Pf3D7_13_v3	2126753	2127655	+	903	11.74	Intergenic	1			NO	YES	NO	NO	NO		YES	NO	NO	YES	YES	NO
Pf3D7lncRNA_1989	Pf3D7_13_v3	2148692	2149464	-	773	15.27	Intergenic	7			NO	NO	NO	NO	NO		NO	NO	NO	NO	NO	YES
Pf3D7lncRNA_1990	Pf3D7_13_v3	2163249	2163881	+	633	12.8	As-UTR	2		UTR (PF3D7_1354300)	NO	NO	NO	NO	NO		NO	NO	NO	NO	NO	YES
Pf3D7lncRNA_1991	Pf3D7_13_v3	2169179	2169642	+	464	20.47	As-G	7		PF3D7_1354400	NO	UNCLEAR	UNCLEAR	NO	NO		NO	NO	YES	NO	NO	NO
Pf3D7lncRNA_1992	Pf3D7_13_v3	2172548	2173716	+	1169	15.14	UTR-asc	1	PF3D7_1354500		NO	NO	NO	NO	NO		YES	NO	NO	NO	YES	NO
Pf3D7lncRNA_1993	Pf3D7_13_v3	2178515	2180427	+	1913	19.18	As-UTR	4		UTR (PF3D7_1354700)	NO	NO	NO	NO	NO		NO	NO	YES	NO	NO	NO
Pf3D7lncRNA_1994	Pf3D7_13_v3	2185534	2186697	-	1164	16.15	As-G	1		PF3D7_1354900	NO	NO	NO	NO	NO		NO	YES	NO	NO	NO	NO
Pf3D7lncRNA_1995	Pf3D7_13_v3	2197453	2198224	-	772	15.03	As-UTR	7		UTR (PF3D7_1355300)	YES	NO	NO	NO	YES	PF3D7_1355400	NO	NO	YES	NO	NO	NO
Pf3D7lncRNA_1996	Pf3D7_13_v3	2211633	2212148	+	516	17.05	UTR-asc	7	PF3D7_1355800		NO	NO	NO	NO	NO		YES	NO	NO	NO	NO	NO
Pf3D7lncRNA_1997	Pf3D7_13_v3	2227654	2229540	+	1887	16.38	As-G	1		PF3D7_1356200	NO	NO	NO	NO	NO		YES	NO	YES	NO	NO	NO
Pf3D7lncRNA_1998	Pf3D7_13_v3	2229788	2230417	+	630	12.54	As-UTR	7		UTR (PF3D7_1356200)	NO	NO	NO	NO	NO		NO	NO	YES	NO	YES	NO
Pf3D7lncRNA_1999	Pf3D7_13_v3	2230215	2234348	-	4134	16.76	UTR-asc	1	PF3D7_1356200	PF3D7_1356300	NO	YES	YES	NO	NO		NO	YES	NO	NO	YES	NO
[truncated: 370 more rows]
